# Supplementary material for: Rainforest understory beetles of the Neotropics, Mizotrechus Bates 1872, a generic synopsis with descriptions of new species from Central America and northern South America (Coleoptera, Carabidae, Perigonini)
Source: Zookeys. 2011 Nov 4;(145):79–128. doi: 10.3897/zookeys.145.2274 (PMC3267457; doi:10.3897/zookeys.145.2274)
Supplement: XML Treatment for Mizotrechus [file zookeys.145.2274-treatment1.xml]

<!DOCTYPE tp:taxon-treatment
  PUBLIC "-//TaxonX//DTD Taxonomic Treatment Publishing DTD v0 20100105//EN" "tax-treatment-NSO.dtd">
<tp:taxon-treatment xmlns:tp="http://www.plazi.org/taxpub"><tp:treatment-meta><mixed-citation publication-type="journal"><person-group><name><surname>Erwin</surname><given-names>Terry L.</given-names></name></person-group><article-title>Rainforest understory beetles of the Neotropics, 
                    <italic>Mizotrechus</italic> Bates 1872, a generic synopsis with descriptions of new species from Central America and northern South America (Coleoptera,  Carabidae, Perigonini)
                </article-title><source>Zookeys</source><day>4</day><month>11</month><year>2011</year><volume>2011</volume><issue>145</issue><fpage>79</fpage><lpage>128</lpage><pub-id pub-id-type="doi">10.3897/zookeys.145.2274</pub-id></mixed-citation></tp:treatment-meta><tp:nomenclature><label>Trough beetles</label><tp:taxon-name>
                        <tp:taxon-name-part taxon-name-part-type="genus">Mizotrechus</tp:taxon-name-part>
                    <object-id xmlns:xlink="http://www.w3.org/1999/xlink" xlink:type="simple">http://species-id.net/wiki/Mizotrechus</object-id>
                    </tp:taxon-name><tp:taxon-authority>Bates 1872</tp:taxon-authority><tp:nomenclature-citation-list><tp:nomenclature-citation><tp:taxon-name>Mizotrechus</tp:taxon-name><comment> Bates, 1872:199</comment></tp:nomenclature-citation></tp:nomenclature-citation-list></tp:nomenclature><tp:treatment-sec sec-type="Type species"><title>Type species.</title><p><italic><tp:taxon-name>Mizotrechus novemstriatus</tp:taxon-name></italic> Bates, 1872:199</p></tp:treatment-sec><tp:treatment-sec sec-type="Number of species"><title>Number of species.</title><p>Previously one, now 18.</p></tp:treatment-sec><tp:treatment-sec sec-type="Taxonomy"><title>Taxonomy.</title><p>Stable herein as of this publication, yet many new species expected in Central and South America, particularly south of the main Amazon channel. Adelphotaxon: probably <italic><tp:taxon-name>Perigona</tp:taxon-name></italic> <xref ref-type="bibr" rid="B12">Laporte de Castelnau 1835</xref>.</p></tp:treatment-sec><tp:treatment-sec sec-type="Proposed English vernacular name"><title>Proposed English vernacular name.</title><p> Trough beetles. An attribute of adults of the Tribe <tp:taxon-name>Perigonini</tp:taxon-name> is the peculiar setiferous trough-like margin at the latero-apical po<!--PageBreak-->rtion of the elytron. While Bates’ use of “<italic>mizo</italic>” as part of the genus name is unclear, I found that the French translation of the Japanese word, <italic>mizo</italic>, is ditch or pit in English. Perhaps Bates (who published much on Japanese beetles) was referring to the long marginal setiferous “trough” near the apex of the elytron.</p></tp:treatment-sec><tp:treatment-sec sec-type="Distribution"><title>Distribution.</title><p>Presently known from Central and (northern) South America and here predicted to be found throughout the Amazon Basin and possibly north into México.</p></tp:treatment-sec><tp:treatment-sec sec-type="Habitat"><title>Habitat.</title><p>Tropical rainforest, dry forest, and cloud forest possibly in leaf litter, or more likely subcortical (under loose bark). I suggest that these beetles are subcortical based on their coloration, robust exoskeleton, markedly expanded distal antennomeres, prolonged sharp mandibles, serrate or undulating humerus in some species, and somewhat depressed form. Some of these attributes are found in the adults of genera <italic><tp:taxon-name>Pachyteles</tp:taxon-name></italic>, <italic><tp:taxon-name>Holmalomorpha</tp:taxon-name></italic>, <italic><tp:taxon-name>Catapiesis</tp:taxon-name></italic>, <italic><tp:taxon-name>Inpa</tp:taxon-name></italic>, and <italic><tp:taxon-name>Morion</tp:taxon-name></italic>, among others, whose adult members are known to be subcortical inhabitants for part of their life history.</p></tp:treatment-sec><tp:treatment-sec sec-type="References"><title>References.</title><p>(<xref ref-type="bibr" rid="B1">Bates (1872</xref>, <xref ref-type="bibr" rid="B2">1883</xref>)</p></tp:treatment-sec><tp:treatment-sec sec-type="Diagnostic combination"><title>Diagnostic combination.</title><p> Differing in adult attributes from those of its probable adelphotaxon, <italic><tp:taxon-name>Perigona</tp:taxon-name></italic> <xref ref-type="bibr" rid="B12">Laporte de Castelnau 1835</xref> and from <italic><tp:taxon-name>Diploharpus</tp:taxon-name></italic> Chaudoir 1850 by the following: 1) adult <italic><tp:taxon-name>Mizotrechus</tp:taxon-name></italic> possess markedly expanded distal antennomeres (neither adults of <italic><tp:taxon-name>Perigona</tp:taxon-name></italic> nor <italic><tp:taxon-name>Diploharpus</tp:taxon-name></italic> adults have such); 2) both male and female <italic><tp:taxon-name>Mizotrechus</tp:taxon-name></italic> adults have the foreleg femur modified in some manner (except <italic><tp:taxon-name>Mizotrechus batesi</tp:taxon-name></italic>, sp. n.) such as dentate, serrate, swollen or ridged (lacking in adults of both <italic><tp:taxon-name>Perigona</tp:taxon-name></italic> and <italic><tp:taxon-name>Diploharpus</tp:taxon-name></italic>); 3) adult <italic><tp:taxon-name>Mizotrechus</tp:taxon-name></italic> lack discal setae of the elytra (present in <italic><tp:taxon-name>Perigona</tp:taxon-name></italic> at apex of interneur 5 and in <italic><tp:taxon-name>Diploharpus</tp:taxon-name></italic> at middle and apical third in interneur 3); 4) adult <italic><tp:taxon-name>Mizotrechus</tp:taxon-name></italic> have umbilicate setae at apical third off-set and surrounded by a dense patch of short setae (both <italic><tp:taxon-name>Perigona</tp:taxon-name></italic> and <italic><tp:taxon-name>Diploharpus</tp:taxon-name></italic> have the umbilicate setae in-line and with few if any short setae); 5) adult <italic><tp:taxon-name>Mizotrechus</tp:taxon-name></italic> have a dense patch of setae in the apical trough of the elytron (neither <italic><tp:taxon-name>Perigona</tp:taxon-name></italic> nor <italic><tp:taxon-name>Diploharpus</tp:taxon-name></italic> have such a patch, although some species have a few setae); 6) sternum III of both sexes of <italic><tp:taxon-name>Mizotrechus</tp:taxon-name></italic> species have a short row of reclinate setae medially set between two narrowly spaced ambulatory setae (neither adults of <italic><tp:taxon-name>Perigona</tp:taxon-name></italic> nor <italic><tp:taxon-name>Diploharpus</tp:taxon-name></italic> nor a new genus (Erwin, in prep) have such).</p></tp:treatment-sec><tp:treatment-sec sec-type="Distribution"><title>Distribution.</title><p>Lowland tropical rainforests in Central and northern South America, as well as midland cloud and dry forests in Central America.</p></tp:treatment-sec><tp:treatment-sec sec-type="Included species"><title>Included species.</title><p>The species list below, as well as arrangement of descriptions that follow is ordered alphabetically.</p><p><italic><tp:taxon-name>Mizotrechus batesi</tp:taxon-name></italic> sp. n.Guyane</p><p><italic><tp:taxon-name>Mizotrechus bellorum</tp:taxon-name></italic> sp. n.Guyane</p><p><italic><tp:taxon-name>Mizotrechus belvedere</tp:taxon-name></italic> sp. n.Guyane</p><p><italic><tp:taxon-name>Mizotrechus brulei</tp:taxon-name></italic> sp. n.Guyane</p><p><italic><tp:taxon-name>Mizotrechus chontalesensis</tp:taxon-name></italic> sp. n.	Nicaragua</p><p><italic><tp:taxon-name>Mizotrechus costaricensis</tp:taxon-name></italic> sp. n.Costa Rica</p><p><italic><tp:taxon-name>Mizotrechus dalensi</tp:taxon-name></italic> sp. n.Guyane</p><p><!--PageBreak--><italic><tp:taxon-name>Mizotrechus edithpiafae</tp:taxon-name></italic> sp. n.?</p><p><italic><tp:taxon-name>Mizotrechus fortunensis</tp:taxon-name></italic> sp. n.Panamá</p><p><italic><tp:taxon-name>Mizotrechus gorgona</tp:taxon-name></italic>. sp. n.Colombia</p><p><italic><tp:taxon-name>Mizotrechus grossus</tp:taxon-name></italic> sp. n.Guyane</p><p><italic><tp:taxon-name>Mizotrechus jefe</tp:taxon-name></italic> sp. n.Panamá</p><p><italic><tp:taxon-name>Mizotrechus marielaforetae</tp:taxon-name></italic> sp. n.Guyane</p><p><italic><tp:taxon-name>Mizotrechus minutus</tp:taxon-name></italic> sp. n.Guyane</p><p><italic><tp:taxon-name>Mizotrechus neblinensis</tp:taxon-name></italic> sp. n.Guyane, Venezuela</p><p><italic><tp:taxon-name>Mizotrechus novemstriatus</tp:taxon-name></italic> <xref ref-type="bibr" rid="B1">Bates 1872</xref>	Brazil</p><p><italic><tp:taxon-name>Mizotrechus poirieri</tp:taxon-name></italic> sp. n.Guyane</p><p><italic><tp:taxon-name>Mizotrechus woldai</tp:taxon-name></italic> sp. n.Panamá</p></tp:treatment-sec><tp:treatment-sec sec-type="Key to the species of Mizotrechus Bates 1872"><title>Key to the species of <italic><tp:taxon-name>Mizotrechus</tp:taxon-name></italic> Bates 1872</title><table-wrap content-type="key" position="anchor" orientation="portrait"><table><tbody><tr><td rowspan="1" colspan="1">1</td><td rowspan="1" colspan="1">Elytron with striatopunctate interneurs, punctures small, evident, regularly spaced. Foreleg femur (<xref ref-type="fig" rid="F6">Fig. 19</xref>) unmodified posteriorly. Size very small (ABL = 4.4–4.6 mm)</td><td rowspan="1" colspan="1"><italic><tp:taxon-name>Mizotrechus minutus</tp:taxon-name></italic>sp. n.</td></tr><tr><td rowspan="1" colspan="1">1’</td><td rowspan="1" colspan="1">Elytron with smooth or uneven interneurs, punctures if evident not regularly spaced. Foreleg femur modified posteriorly, either slightly swollen, ridged, dentate, or serrate. Size small to large (ABL = 5.9–8.9 mm)</td><td rowspan="1" colspan="1">2</td></tr><tr><td rowspan="1" colspan="1">2(1’)</td><td rowspan="1" colspan="1">Form narrow, parallel-sided (<xref ref-type="fig" rid="F1">Fig. 1</xref>), pronotum nearly square; size small (ABL = 5.9 mm, narrow body)</td><td rowspan="1" colspan="1"><italic><tp:taxon-name>Mizotrechus batesi</tp:taxon-name></italic> sp. n.</td></tr><tr><td rowspan="1" colspan="1">2’</td><td rowspan="1" colspan="1">Form broad, pronotum sub-cordiform; size larger (ABL = 5.9 (broad body) – 8.9 mm)</td><td rowspan="1" colspan="1">3</td></tr><tr><td rowspan="1" colspan="1">3(2’)</td><td rowspan="1" colspan="1">Elytral margin behind humerus evidently serrate, the narrowly explanate margin dentate with minute seta at point of each tooth</td><td rowspan="1" colspan="1">4</td></tr><tr><td rowspan="1" colspan="1">3’</td><td rowspan="1" colspan="1">Elytral margin behind humerus not evidently serrate, smooth or rough, if rough explanate margin interrupted by minute setae and interval between setae blunt</td><td rowspan="1" colspan="1">8</td></tr><tr><td rowspan="1" colspan="1">4(3)</td><td rowspan="1" colspan="1">Elytron with all interneurs deep and evenly impressed throughout. Foreleg femur (<xref ref-type="fig" rid="F6">Fig. 23</xref>) slightly swollen along base of postero-ventral margin in form of long ridge</td><td rowspan="1" colspan="1"><italic><tp:taxon-name>Mizotrechus brulei</tp:taxon-name></italic> sp. n.</td></tr><tr><td rowspan="1" colspan="1">4’</td><td rowspan="1" colspan="1">Elytron with discal interneurs moderately deep, lateral interneurs much less impressed. Foreleg femur (as in <xref ref-type="fig" rid="F6">Fig. 24</xref>) serrate along basal third to half of postero-ventral margin</td><td rowspan="1" colspan="1">5</td></tr><tr><td rowspan="1" colspan="1">5(4’)</td><td rowspan="1" colspan="1">Size larger (ABL = 8.4 mm)</td><td rowspan="1" colspan="1">6</td></tr><tr><td rowspan="1" colspan="1">5’</td><td rowspan="1" colspan="1">Size smaller (ABL = 6.6–7.4 mm)</td><td rowspan="1" colspan="1">7</td></tr><tr><td rowspan="1" colspan="1">6(5)</td><td rowspan="1" colspan="1">Pronotum markedly convex; lateral margin straight before hind angle, a small acute tooth behind posterior lateral seta (ABL = 8.4 mm)</td><td rowspan="1" colspan="1"><italic><tp:taxon-name>Mizotrechus gorgona</tp:taxon-name></italic> sp. n.</td></tr><tr><td rowspan="1" colspan="1">6’</td><td rowspan="1" colspan="1">Pronotum barely convex; lateral margin sinuate before right hind angle, (ABL = 8.4 mm)</td><td rowspan="1" colspan="1"><italic><tp:taxon-name>Mizotrechus costaricensis</tp:taxon-name></italic> sp. n.<!--PageBreak--></td></tr><tr><td rowspan="1" colspan="1">7(5’)</td><td rowspan="1" colspan="1">Pronotum barely convex, narrow; hind angle about right (ABL = 6.6 mm)</td><td rowspan="1" colspan="1"><italic><tp:taxon-name>Mizotrechus jefe</tp:taxon-name></italic> sp. n.</td></tr><tr><td rowspan="1" colspan="1">7’</td><td rowspan="1" colspan="1">Pronotum markedly convex, broad; hind angle a small tooth (ABL = 7.4 mm)</td><td rowspan="1" colspan="1"><italic><tp:taxon-name>Mizotrechus woldai</tp:taxon-name></italic> sp. n.</td></tr><tr><td rowspan="1" colspan="1">8(3’)</td><td rowspan="1" colspan="1">Elytron with all interneurs deep and evenly impressed throughout</td><td rowspan="1" colspan="1">9</td></tr><tr><td rowspan="1" colspan="1">8’</td><td rowspan="1" colspan="1">Elytron with discal interneurs moderately deep, lateral interneurs much less impressed</td><td rowspan="1" colspan="1">12</td></tr><tr><td rowspan="1" colspan="1">9(8)</td><td rowspan="1" colspan="1">Size large (ABL = 8.4 mm). Pronotum markedly convex, large with markedly arcuate side margins. Foreleg femur (<xref ref-type="fig" rid="F6">Fig. 22</xref>) dentate on postero-ventral margin</td><td rowspan="1" colspan="1"><italic><tp:taxon-name>Mizotrechus edithpiafae</tp:taxon-name></italic> sp. n.</td></tr><tr><td rowspan="1" colspan="1">9’</td><td rowspan="1" colspan="1">Size smaller (ABL 6.5–7.1 mm). Pronotum barely convex, longer than wide, nearly quadrate. Foreleg femur (as in <xref ref-type="fig" rid="F6">Fig. 21</xref>) with a short ridged on postero-ventral margin</td><td rowspan="1" colspan="1">10</td></tr><tr><td rowspan="1" colspan="1">10(9’)</td><td rowspan="1" colspan="1">Pronotum with hind angle sharp, about a right angle, not produced as a small denticle</td><td rowspan="1" colspan="1"><italic><tp:taxon-name>Mizotrechus chontalesensis</tp:taxon-name></italic> sp. n.</td></tr><tr><td rowspan="1" colspan="1">10’</td><td rowspan="1" colspan="1">Pronotum with hind angle sharp, produced as a small denticle</td><td rowspan="1" colspan="1">11</td></tr><tr><td rowspan="1" colspan="1">11(10’)</td><td rowspan="1" colspan="1">Pronotum nearly quadrate (W/L = 1.356)</td><td rowspan="1" colspan="1"><italic><tp:taxon-name>Mizotrechus novemstriatus</tp:taxon-name></italic> Bates</td></tr><tr><td rowspan="1" colspan="1">11’</td><td rowspan="1" colspan="1">Pronotum much wider than long (W/L = 1.996–2.228)</td><td rowspan="1" colspan="1"><italic><tp:taxon-name>Mizotrechus neblinensis</tp:taxon-name></italic> sp. n.</td></tr><tr><td rowspan="1" colspan="1">12(8’)</td><td rowspan="1" colspan="1">Pronotum with posterior lateral margin moderately lobed just anterior to dentiform hind angle</td><td rowspan="1" colspan="1"><italic><tp:taxon-name>Mizotrechus belvedere</tp:taxon-name></italic> sp. n.</td></tr><tr><td rowspan="1" colspan="1">12’</td><td rowspan="1" colspan="1">Pronotum with posterior lateral margin straight just anterior to dentiform hind angle or right hind angle</td><td rowspan="1" colspan="1">13</td></tr><tr><td rowspan="1" colspan="1">13(12’)</td><td rowspan="1" colspan="1">Size large (ABL 7.6–9.4 mm)</td><td rowspan="1" colspan="1">14</td></tr><tr><td rowspan="1" colspan="1">13’</td><td rowspan="1" colspan="1">Size smaller (ABL 6.0–6.8 mm)</td><td rowspan="1" colspan="1">16</td></tr><tr><td rowspan="1" colspan="1">14(13)</td><td rowspan="1" colspan="1">Form elongate and narrow. Elytron with margin behind humerus rough, undulating between microsetae. Foreleg femur (as in <xref ref-type="fig" rid="F6">Fig. 24</xref>) serrate on postero-ventral margin</td><td rowspan="1" colspan="1"><italic><tp:taxon-name>Mizotrechus fortunensis</tp:taxon-name></italic> sp. n.</td></tr><tr><td rowspan="1" colspan="1">14’</td><td rowspan="1" colspan="1">Form broader and shorter. Elytron with margin behind humerus smooth, not undulating between microsetae. Foreleg femur (<xref ref-type="fig" rid="F6">Fig. 20</xref>) dentate on postero-ventral margin</td><td rowspan="1" colspan="1">15</td></tr><tr><td rowspan="1" colspan="1">15(14’)</td><td rowspan="1" colspan="1">Elytra very convex, at least interneurs 1–3 deep and complete. Pronotum with margin anterior to hind angle slightly arcuate</td><td rowspan="1" colspan="1"><italic><tp:taxon-name>Mizotrechus dalensi</tp:taxon-name></italic> n. sp</td></tr><tr><td rowspan="1" colspan="1">15’</td><td rowspan="1" colspan="1">Elytra rather depressed, only interneur 1 deep and complete. Pronotum with margin anterior to hind angle straight</td><td rowspan="1" colspan="1"><italic><tp:taxon-name>Mizotrechus grossus</tp:taxon-name></italic> sp. n.</td></tr><tr><td rowspan="1" colspan="1">16(13’)</td><td rowspan="1" colspan="1">Pronotum with margin anterior to hind angle slightly arcuate</td><td rowspan="1" colspan="1"><italic><tp:taxon-name>Mizotrechus poirieri</tp:taxon-name></italic> sp. n.</td></tr><tr><td rowspan="1" colspan="1">16’</td><td rowspan="1" colspan="1">Pronotum with margin anterior to hind angle straight</td><td rowspan="1" colspan="1">17</td></tr><tr><td rowspan="1" colspan="1">17(16’)</td><td rowspan="1" colspan="1">Form elongate and narrow. Elytron with at least 4 interneurs deep and complete, 2–4 about equal to 1 in depth. Foreleg femur (as in <xref ref-type="fig" rid="F6">Fig. 21</xref>) ridged on postero-ventral margin</td><td rowspan="1" colspan="1"><italic><tp:taxon-name>Mizotrechus marielaforetae</tp:taxon-name></italic> sp. n.</td></tr><tr><td rowspan="1" colspan="1"><!--PageBreak-->17’</td><td rowspan="1" colspan="1">Form short and broad. Elytron with only interneur 1 deep and complete, 2–4 much shallower. Foreleg femur (as in <xref ref-type="fig" rid="F6">Fig. 22</xref>) dentate on postero-ventral margin</td><td rowspan="1" colspan="1"><italic><tp:taxon-name>Mizotrechus bellorum</tp:taxon-name></italic> sp. n.</td></tr></tbody></table></table-wrap></tp:treatment-sec><tp:treatment-sec><!--Section generated to contain objects referenced in tp:taxon-treatment.--><fig id="F6" position="float" orientation="portrait"><label>Plate 6.</label><caption><p> Digital Photo-illustrations, anterior femur, ventral aspect: <bold>19</bold> <italic><tp:taxon-name>Mizotrechus minutus</tp:taxon-name></italic> sp. n., ADP124966; type locality. <bold>20</bold> <italic><tp:taxon-name>Mizotrechus dalensi</tp:taxon-name></italic> sp. n., ADP124896; type locality. <bold>21</bold> <italic><tp:taxon-name>Mizotrechus chontalesensis</tp:taxon-name></italic> sp. n., ADP127181; type locality. <bold>22</bold> <italic><tp:taxon-name>Mizotrechus edithpiafae</tp:taxon-name></italic> sp. n., ADP124948; type locality. <bold>23</bold> <italic><tp:taxon-name>Mizotrechus brulei</tp:taxon-name></italic> sp. n., ADP129205; type locality. <bold>24</bold> <italic><tp:taxon-name>Mizotrechus gorgona</tp:taxon-name></italic>. sp. n., ADP128622; type locality.</p></caption><graphic xmlns:xlink="http://www.w3.org/1999/xlink" xlink:href="ZooKeys-145-079-g006.jpg" position="float" orientation="portrait" xlink:type="simple"/></fig><fig id="F1" position="float" orientation="portrait"><label>Plate 1.</label><caption><p> Digital Photo-illustrations, habitus, dorsal aspect: <bold>1</bold> <italic><tp:taxon-name>Mizotrechus batesi</tp:taxon-name></italic> sp. n.,ABL = 5.9 mm, male holotype, ADP124884; type locality. <bold>2</bold> <italic><tp:taxon-name>Mizotrechus bellorum</tp:taxon-name></italic> sp. n.<bold>,</bold> ABL = 6.9 mm, male holotype, ADP124890; type locality. <bold>3</bold> <italic><tp:taxon-name>Mizotrechus belvedere</tp:taxon-name></italic> sp. n.<bold>,</bold> ABL = 7.2 mm, male holotype, ADP129201; type locality. <bold>4</bold> <italic><tp:taxon-name>Mizotrechus brulei</tp:taxon-name></italic> sp. n.<bold>,</bold> ABL = 6.7 mm, female paratype, ADP124926; type locality.</p></caption><graphic xmlns:xlink="http://www.w3.org/1999/xlink" xlink:href="ZooKeys-145-079-g001.jpg" position="float" orientation="portrait" xlink:type="simple"/></fig></tp:treatment-sec><ref-list><ref id="B12"><mixed-citation xmlns:xlink="http://www.w3.org/1999/xlink" xlink:type="simple"><person-group><name name-style="western"><surname>Laporte de Castelnau</surname><given-names>FL</given-names></name></person-group> (<year>1835</year>)<source> In: Études entomologiques, ou descriptions d‘insectes nouveaux et observations sur la synonymie. Méquignon-Marvis, Paris, 95–159.</source></mixed-citation></ref><ref id="B1"><mixed-citation xmlns:xlink="http://www.w3.org/1999/xlink" xlink:type="simple"><person-group><name name-style="western"><surname>Bates</surname><given-names>HW</given-names></name></person-group> (<year>1872</year>)<article-title> Notes on Carabidae, and descriptions of new species (No. 12).</article-title><source>Entomologist‘s Monthly Magazine </source><volume>8</volume>: <fpage>199</fpage>-<lpage>202</lpage>.</mixed-citation></ref><ref id="B2"><mixed-citation xmlns:xlink="http://www.w3.org/1999/xlink" xlink:type="simple"><person-group><name name-style="western"><surname>Bates</surname><given-names>HW</given-names></name></person-group> (<year>1883</year>)<source> Coleoptera, Carabidae, Cicindelidae, vol. 1, pt. 1, Supplement, 153–255. In: Godman FD, Salvin O (Eds) Biologia Centrali-Americana. Taylor &amp; Francis, London.</source></mixed-citation></ref></ref-list></tp:taxon-treatment>
