# Supplementary material for: Rainforest understory beetles of the Neotropics, Mizotrechus Bates 1872, a generic synopsis with descriptions of new species from Central America and northern South America (Coleoptera, Carabidae, Perigonini)
Source: Zookeys. 2011 Nov 4;(145):79–128. doi: 10.3897/zookeys.145.2274 (PMC3267457; doi:10.3897/zookeys.145.2274)
Supplement: XML Treatment for Mizotrechus batesi [file zookeys.145.2274-treatment2.xml]

<!DOCTYPE tp:taxon-treatment
  PUBLIC "-//TaxonX//DTD Taxonomic Treatment Publishing DTD v0 20100105//EN" "tax-treatment-NSO.dtd">
<tp:taxon-treatment xmlns:tp="http://www.plazi.org/taxpub"><tp:treatment-meta><mixed-citation publication-type="journal"><person-group><name><surname>Erwin</surname><given-names>Terry L.</given-names></name></person-group><article-title>Rainforest understory beetles of the Neotropics, 
                    <italic>Mizotrechus</italic> Bates 1872, a generic synopsis with descriptions of new species from Central America and northern South America (Coleoptera,  Carabidae, Perigonini)
                </article-title><source>Zookeys</source><day>4</day><month>11</month><year>2011</year><volume>2011</volume><issue>145</issue><fpage>79</fpage><lpage>128</lpage><pub-id pub-id-type="doi">10.3897/zookeys.145.2274</pub-id></mixed-citation></tp:treatment-meta><tp:nomenclature><label>Bates’ trough beetle</label><tp:taxon-name>
                        <tp:taxon-name-part taxon-name-part-type="genus">Mizotrechus</tp:taxon-name-part>
                        <tp:taxon-name-part taxon-name-part-type="species">batesi</tp:taxon-name-part>
                    <object-id xmlns:xlink="http://www.w3.org/1999/xlink" xlink:type="simple">urn:lsid:zoobank.org:act:897D9EB5-D50F-4021-9818-A79D5C86175A</object-id>
                    <object-id xmlns:xlink="http://www.w3.org/1999/xlink" xlink:type="simple">http://species-id.net/wiki/Mizotrechus_batesi</object-id>
                    </tp:taxon-name><tp:taxon-status xmlns:xlink="http://www.w3.org/1999/xlink" xlink:type="simple">sp. n.</tp:taxon-status><xref ref-type="fig" rid="F1">Figs 1</xref><xref ref-type="fig" rid="F14">40</xref></tp:nomenclature><tp:treatment-sec sec-type="Holotype"><title>Holotype.</title><p>Guyane, Saut Pararé, Arataie River, Nouragues Field Station, 51 m, <named-content xmlns:xlink="http://www.w3.org/1999/xlink" content-type="dwc:verbatimCoordinates" xlink:type="simple">4.0378°N, 52.6725°W</named-content>, 30 November 2009 (S Brule, PH Dalens, &amp; E Poirier)(NMNH: ADP124884, male).</p></tp:treatment-sec><tp:treatment-sec sec-type="Derivation of specific epithet"><title>Derivation of specific epithet.</title><p> The epithet “<italic>batesi</italic>” is an eponym, based on the family name of Henry Walter Bates, whose eleven years of collecting beetles in South America capturing adults of many new species, and genera such as this, would qualify him for the Hall of Fame of beetle collectors and describers, if there was such a Hall.</p></tp:treatment-sec><tp:treatment-sec sec-type="Proposed English vernacular name"><title>Proposed English vernacular name.</title><p> Bates’ trough beetle.</p></tp:treatment-sec><tp:treatment-sec sec-type="Diagnosis"><title>Diagnosis.</title><p>With the attributes of the genus as described above and small sized for the genus as it is presently understood; adults have castaneous integument, except anterior parts of mandible, baso-lateral corner of labrum, and clypeal suture piceous. Frons shallowly rugose and punctulate. Occiput punctulate. Pronotum quadrate with lateral margin shallowly emarginate just anterior to hind angle; base densely punctulate. Elytra narrow and elongate, about the width of pronotum across anterior third, and with 8 well-impressed interneurs, intervals flat; margin behind humerus shallowly serrulate. Foreleg femur with slightly produced ridge on postero-ventral margin.</p></tp:treatment-sec><tp:treatment-sec sec-type="Description"><title>Description.</title><p>(<xref ref-type="fig" rid="F1">Fig. 1</xref>). <italic>Size</italic>: See Appendix 1. Small for genus, ABL = 5.9 mm,  SBL = 4.9 mm, TW = 1.8 mm. <italic>Color</italic>: see diagnosis, above. <italic>Luster</italic>: Head, pronotum and legs shiny. <italic>Head</italic>: Labrum quadrate and medially notched apically. Eye small, moderately convex. Gena long, straight. Frons, occiput and gena glabrous. <italic>Prothorax</italic>: Broad, narrowed slightly toward base, margin beaded, not explanate except at hind angle; surface punctulate, punctures widespread, glabrous. <italic>Pterothorax</italic>: Elytron moderately convex, intervals slightly costate, interneurs striate, not punctate, apex slightly oblique and slightly rounded, sutural apex narrowly truncate. Metasternum sparsely setiferous in male. <italic>Legs</italic>: Normal in male; foreleg femur (as in <xref ref-type="fig" rid="F6">Fig. 21</xref>) with slightly produced long ridge on postero-ventral margin and with a very short secondary ridge basally and above end of long ridge, not dentate; posterior trochanter tapered to point, length nearly half that of femur. <italic>Abdomen</italic>: Abdominal sterna moderately setiferous; sternum IV of male with narrow and dense patch of decumbent setae; sternum VII medially notched in male. <italic>Male genitalia</italic>: Aedeagus and parameres missing from si<!--PageBreak--><!--PageBreak-->ngle known male holotype, although the ring sclerite is present. <italic>Female genitalia</italic>: Unknown.</p><fig id="F1" position="float" orientation="portrait"><label>Plate 1.</label><caption><p> Digital Photo-illustrations, habitus, dorsal aspect: <bold>1</bold> <italic><tp:taxon-name>Mizotrechus batesi</tp:taxon-name></italic> sp. n.,ABL = 5.9 mm, male holotype, ADP124884; type locality. <bold>2</bold> <italic><tp:taxon-name>Mizotrechus bellorum</tp:taxon-name></italic> sp. n.<bold>,</bold> ABL = 6.9 mm, male holotype, ADP124890; type locality. <bold>3</bold> <italic><tp:taxon-name>Mizotrechus belvedere</tp:taxon-name></italic> sp. n.<bold>,</bold> ABL = 7.2 mm, male holotype, ADP129201; type locality. <bold>4</bold> <italic><tp:taxon-name>Mizotrechus brulei</tp:taxon-name></italic> sp. n.<bold>,</bold> ABL = 6.7 mm, female paratype, ADP124926; type locality.</p></caption><graphic xmlns:xlink="http://www.w3.org/1999/xlink" xlink:href="ZooKeys-145-079-g001.jpg" position="float" orientation="portrait" xlink:type="simple"/></fig></tp:treatment-sec><tp:treatment-sec sec-type="Dispersal potential"><title>Dispersal potential.</title><p>These beetles are macropterous and capable of flight. They are moderately swift and agile runners.</p></tp:treatment-sec><tp:treatment-sec sec-type="Way of life"><title>Way of life.</title><p>The adult holotype was collected in a flight intercept trap in the rainforest understory. The adult holotype was active in November, at the end of the dry season.</p></tp:treatment-sec><tp:treatment-sec sec-type="Other specimens examined"><title>Other specimens examined.</title><p>None.</p></tp:treatment-sec><tp:treatment-sec sec-type="Geographic distribution"><title>Geographic distribution.</title><p>(<xref ref-type="fig" rid="F14">Fig. 40</xref>). This species is currently known only from the type locality in the lowlands of Guyane.</p></tp:treatment-sec><tp:treatment-sec><!--Section generated to contain objects referenced in tp:taxon-treatment.--><fig id="F14" position="float" orientation="portrait"><label>Figure 40.</label><caption><p> Distribution symbol map for known localities of <italic><tp:taxon-name>Mizotrechus batesi</tp:taxon-name></italic>, <italic><tp:taxon-name>Mizotrechus bellorum</tp:taxon-name></italic>, <italic><tp:taxon-name>Mizotrechus belvedere</tp:taxon-name></italic>, <italic><tp:taxon-name>Mizotrechus brulei</tp:taxon-name></italic>, <italic><tp:taxon-name>Mizotrechus dalensi</tp:taxon-name></italic>, <italic><tp:taxon-name>Mizotrechus grossus</tp:taxon-name></italic>, <italic><tp:taxon-name>Mizotrechus marielaforetae</tp:taxon-name></italic>, <italic><tp:taxon-name>Mizotrechus minutus</tp:taxon-name></italic>, <italic><tp:taxon-name>Mizotrechus poirieri</tp:taxon-name></italic>, <italic><tp:taxon-name>Mizotrechus neblinensis</tp:taxon-name></italic>, spp. n.</p></caption><graphic xmlns:xlink="http://www.w3.org/1999/xlink" xlink:href="ZooKeys-145-079-g014.jpg" position="float" orientation="portrait" xlink:type="simple"/></fig><fig id="F6" position="float" orientation="portrait"><label>Plate 6.</label><caption><p> Digital Photo-illustrations, anterior femur, ventral aspect: <bold>19</bold> <italic><tp:taxon-name>Mizotrechus minutus</tp:taxon-name></italic> sp. n., ADP124966; type locality. <bold>20</bold> <italic><tp:taxon-name>Mizotrechus dalensi</tp:taxon-name></italic> sp. n., ADP124896; type locality. <bold>21</bold> <italic><tp:taxon-name>Mizotrechus chontalesensis</tp:taxon-name></italic> sp. n., ADP127181; type locality. <bold>22</bold> <italic><tp:taxon-name>Mizotrechus edithpiafae</tp:taxon-name></italic> sp. n., ADP124948; type locality. <bold>23</bold> <italic><tp:taxon-name>Mizotrechus brulei</tp:taxon-name></italic> sp. n., ADP129205; type locality. <bold>24</bold> <italic><tp:taxon-name>Mizotrechus gorgona</tp:taxon-name></italic>. sp. n., ADP128622; type locality.</p></caption><graphic xmlns:xlink="http://www.w3.org/1999/xlink" xlink:href="ZooKeys-145-079-g006.jpg" position="float" orientation="portrait" xlink:type="simple"/></fig></tp:treatment-sec></tp:taxon-treatment>
