# Supplementary material for: Rainforest understory beetles of the Neotropics, Mizotrechus Bates 1872, a generic synopsis with descriptions of new species from Central America and northern South America (Coleoptera, Carabidae, Perigonini)
Source: Zookeys. 2011 Nov 4;(145):79–128. doi: 10.3897/zookeys.145.2274 (PMC3267457; doi:10.3897/zookeys.145.2274)
Supplement: XML Treatment for Mizotrechus bellorum [file zookeys.145.2274-treatment3.xml]

<!DOCTYPE tp:taxon-treatment
  PUBLIC "-//TaxonX//DTD Taxonomic Treatment Publishing DTD v0 20100105//EN" "tax-treatment-NSO.dtd">
<tp:taxon-treatment xmlns:tp="http://www.plazi.org/taxpub"><tp:treatment-meta><mixed-citation publication-type="journal"><person-group><name><surname>Erwin</surname><given-names>Terry L.</given-names></name></person-group><article-title>Rainforest understory beetles of the Neotropics, 
                    <italic>Mizotrechus</italic> Bates 1872, a generic synopsis with descriptions of new species from Central America and northern South America (Coleoptera,  Carabidae, Perigonini)
                </article-title><source>Zookeys</source><day>4</day><month>11</month><year>2011</year><volume>2011</volume><issue>145</issue><fpage>79</fpage><lpage>128</lpage><pub-id pub-id-type="doi">10.3897/zookeys.145.2274</pub-id></mixed-citation></tp:treatment-meta><tp:nomenclature><label>Bells’ trough beetle</label><tp:taxon-name>
                        <tp:taxon-name-part taxon-name-part-type="genus">Mizotrechus</tp:taxon-name-part>
                        <tp:taxon-name-part taxon-name-part-type="species">bellorum</tp:taxon-name-part>
                    <object-id xmlns:xlink="http://www.w3.org/1999/xlink" xlink:type="simple">urn:lsid:zoobank.org:act:E336EDFB-B152-4B87-8C8E-1AE5A4B8B377</object-id>
                    <object-id xmlns:xlink="http://www.w3.org/1999/xlink" xlink:type="simple">http://species-id.net/wiki/Mizotrechus_bellorum</object-id>
                    </tp:taxon-name><tp:taxon-status xmlns:xlink="http://www.w3.org/1999/xlink" xlink:type="simple">sp. n.</tp:taxon-status><xref ref-type="fig" rid="F1">Figs 2</xref><xref ref-type="fig" rid="F7">25</xref><xref ref-type="fig" rid="F14">40</xref></tp:nomenclature><tp:treatment-sec sec-type="Holotype"><title>Holotype.</title><p>Guyane, Saut Pararé, Arataie River, Nouragues Field Station, 51 m, <named-content xmlns:xlink="http://www.w3.org/1999/xlink" content-type="dwc:verbatimCoordinates" xlink:type="simple">4.0378°N, 52.6725°W</named-content>, 13 September 2009 (S Brule, PH Dalens, &amp; E Poirier)(NMNH: ADP124890, male)</p></tp:treatment-sec><tp:treatment-sec sec-type="Derivation of specific epithet"><title>Derivation of specific epithet. </title><p>The epithet “<italic>bellorum</italic>” is an eponym, based on the family name of Ross and Joyce Bell, with a special thanks for a career that brought light to the rhysodine clade of very interesting beetles with colors and tough cuticle also found in adults of <italic><tp:taxon-name>Mizotrechus</tp:taxon-name></italic> species.</p></tp:treatment-sec><tp:treatment-sec sec-type="Proposed English vernacular name"><title>Proposed English vernacular name.</title><p> Bells’ trough beetle.</p></tp:treatment-sec><tp:treatment-sec sec-type="Diagnosis"><title>Diagnosis.</title><p>With the attributes of the genus as described above and medium sized for the genus as it is presently understood; adults have castaneous integument, except anterior parts of mandible, baso-lateral corner of labrum, and clypeal suture piceous. Frons at sides with evident rugae, punctulate. Occiput at sides with evident rugae, punctulate. Pronotum nearly quadrate, narrowed behind, with straight margins to hind angle, hind angle dentate, tooth small; base sparsely rugulose. Elytra broad and short, much wider than the width of pronotum across anterior third, and with only interneurs 1–3 moderately engraved, 4–8 evident yet shallowly impressed, more so toward margin, not punctate; margin behind humerus uneven, yet not serrate. Foreleg femur subdentate at the base of postero-ventral margin.</p></tp:treatment-sec><tp:treatment-sec sec-type="Description"><title>Description.</title><p>(<xref ref-type="fig" rid="F1">Figs 2</xref>, <xref ref-type="fig" rid="F7">25</xref>). <italic>Size</italic>: See Appendix 1. Medium sized for the genus, ABL = 6.9 mm, SBL = 5.87 mm, TW = 2.55 mm. <italic>Color</italic>: see diagnosis, above. <italic>Luster</italic>: Head, pronotum, and legs shiny, elytra slightly duller due to shallowly engraved slightly stretched microsculpture. <italic>Head</italic>: Labrum quadrate and apico-medially emarginate. Eye large, moderately convex. Gena moderately short, straight. Frons, occiput and gena glabrous. <italic>Prothorax</italic>: Narrow, quadrate, narrowed slightly toward base, margins not emarginate before hind angle, angle dentate, tooth small, margin moder<!--PageBreak-->ately explanate except wider at hind angle; surface punctulate, punctures widespread, glabrous. <italic>Pterothorax</italic>: Elytron moderately convex, disk flat, intervals flat, interneurs not punctate, apex moderately oblique and straight, sutural apex narrowly rounded. Metasternum sparsely setiferous in male. <italic>Legs</italic>: Normal in male; foreleg femur (as in <xref ref-type="fig" rid="F6">Fig. 20</xref>) with a small obtuse tooth at basal third of postero-ventral margin; posterior trochanter narrowly acute at apex, about half the length of the femur. <italic>Abdomen</italic>: Abdominal sterna moderately setiferous; sternum IV of male with narrow and dense patch of decumbent setae. <italic>Male genitalia</italic>: Median lobe (<xref ref-type="fig" rid="F7">Fig. 25</xref>) elongate and robust with ostium moderately elongate, over half the length of the median lobe; apex a losp. n.tulate distal end less bent ventrad than in <italic><tp:taxon-name>Mizotrechus dalensi</tp:taxon-name></italic> and thicker in cross section, moderately curved in lateral aspect, ventral margin proximal to apex straight then evenly curved to apex; endophallus with complexly folded tracheal fields; phallobase hooded, not crested, opening more or less 30 degrees off axis with that of shaft. Parameres large, left a half longer than the right, both broadly rounded, asetose. <italic>Female genitalia</italic>: Unknown.</p></tp:treatment-sec><tp:treatment-sec sec-type="Dispersal potential"><title>Dispersal potential.</title><p>These beetles are macropterous and capable of flight. They are moderately swift and agile runners.</p></tp:treatment-sec><tp:treatment-sec sec-type="Way of life"><title>Way of life.</title><p>The adult holotype was collected in a flight intercept trap in the rainforest understory. Adults are active in September, near the end of the dry season.</p></tp:treatment-sec><tp:treatment-sec sec-type="Other specimens examined"><title>Other specimens examined.</title><p> None.</p></tp:treatment-sec><tp:treatment-sec sec-type="Geographic distribution"><title>Geographic distribution.</title><p> (<xref ref-type="fig" rid="F14">Fig. 40</xref>). This species is currently known only from the type locality in the lowlands of Guyane.</p></tp:treatment-sec><tp:treatment-sec><!--Section generated to contain objects referenced in tp:taxon-treatment.--><fig id="F1" position="float" orientation="portrait"><label>Plate 1.</label><caption><p> Digital Photo-illustrations, habitus, dorsal aspect: <bold>1</bold> <italic><tp:taxon-name>Mizotrechus batesi</tp:taxon-name></italic> sp. n.,ABL = 5.9 mm, male holotype, ADP124884; type locality. <bold>2</bold> <italic><tp:taxon-name>Mizotrechus bellorum</tp:taxon-name></italic> sp. n.<bold>,</bold> ABL = 6.9 mm, male holotype, ADP124890; type locality. <bold>3</bold> <italic><tp:taxon-name>Mizotrechus belvedere</tp:taxon-name></italic> sp. n.<bold>,</bold> ABL = 7.2 mm, male holotype, ADP129201; type locality. <bold>4</bold> <italic><tp:taxon-name>Mizotrechus brulei</tp:taxon-name></italic> sp. n.<bold>,</bold> ABL = 6.7 mm, female paratype, ADP124926; type locality.</p></caption><graphic xmlns:xlink="http://www.w3.org/1999/xlink" xlink:href="ZooKeys-145-079-g001.jpg" position="float" orientation="portrait" xlink:type="simple"/></fig><fig id="F7" position="float" orientation="portrait"><label>Plate 7.</label><caption><p> Digital Photo-illustrations, male genitalia, median lobe and parameres, left lateral, dorsal, and right lateral aspects: <bold>25</bold> <italic><tp:taxon-name>Mizotrechus bellorum</tp:taxon-name></italic> sp. n., ADP124890; type locality. <bold>26</bold> <italic><tp:taxon-name>Mizotrechus belvedere</tp:taxon-name></italic> sp. n., ADP129201; type locality. <bold>27</bold> <italic><tp:taxon-name>Mizotrechus brulei</tp:taxon-name></italic> sp. n., ADP127159, Guyane, Montagne des Chevaux, Commune de Roura.</p></caption><graphic xmlns:xlink="http://www.w3.org/1999/xlink" xlink:href="ZooKeys-145-079-g007.jpg" position="float" orientation="portrait" xlink:type="simple"/></fig><fig id="F14" position="float" orientation="portrait"><label>Figure 40.</label><caption><p> Distribution symbol map for known localities of <italic><tp:taxon-name>Mizotrechus batesi</tp:taxon-name></italic>, <italic><tp:taxon-name>Mizotrechus bellorum</tp:taxon-name></italic>, <italic><tp:taxon-name>Mizotrechus belvedere</tp:taxon-name></italic>, <italic><tp:taxon-name>Mizotrechus brulei</tp:taxon-name></italic>, <italic><tp:taxon-name>Mizotrechus dalensi</tp:taxon-name></italic>, <italic><tp:taxon-name>Mizotrechus grossus</tp:taxon-name></italic>, <italic><tp:taxon-name>Mizotrechus marielaforetae</tp:taxon-name></italic>, <italic><tp:taxon-name>Mizotrechus minutus</tp:taxon-name></italic>, <italic><tp:taxon-name>Mizotrechus poirieri</tp:taxon-name></italic>, <italic><tp:taxon-name>Mizotrechus neblinensis</tp:taxon-name></italic>, spp. n.</p></caption><graphic xmlns:xlink="http://www.w3.org/1999/xlink" xlink:href="ZooKeys-145-079-g014.jpg" position="float" orientation="portrait" xlink:type="simple"/></fig><fig id="F6" position="float" orientation="portrait"><label>Plate 6.</label><caption><p> Digital Photo-illustrations, anterior femur, ventral aspect: <bold>19</bold> <italic><tp:taxon-name>Mizotrechus minutus</tp:taxon-name></italic> sp. n., ADP124966; type locality. <bold>20</bold> <italic><tp:taxon-name>Mizotrechus dalensi</tp:taxon-name></italic> sp. n., ADP124896; type locality. <bold>21</bold> <italic><tp:taxon-name>Mizotrechus chontalesensis</tp:taxon-name></italic> sp. n., ADP127181; type locality. <bold>22</bold> <italic><tp:taxon-name>Mizotrechus edithpiafae</tp:taxon-name></italic> sp. n., ADP124948; type locality. <bold>23</bold> <italic><tp:taxon-name>Mizotrechus brulei</tp:taxon-name></italic> sp. n., ADP129205; type locality. <bold>24</bold> <italic><tp:taxon-name>Mizotrechus gorgona</tp:taxon-name></italic>. sp. n., ADP128622; type locality.</p></caption><graphic xmlns:xlink="http://www.w3.org/1999/xlink" xlink:href="ZooKeys-145-079-g006.jpg" position="float" orientation="portrait" xlink:type="simple"/></fig></tp:treatment-sec></tp:taxon-treatment>
