# Supplementary material for: Rainforest understory beetles of the Neotropics, Mizotrechus Bates 1872, a generic synopsis with descriptions of new species from Central America and northern South America (Coleoptera, Carabidae, Perigonini)
Source: Zookeys. 2011 Nov 4;(145):79–128. doi: 10.3897/zookeys.145.2274 (PMC3267457; doi:10.3897/zookeys.145.2274)
Supplement: XML Treatment for Mizotrechus belvedere [file zookeys.145.2274-treatment4.xml]

<!DOCTYPE tp:taxon-treatment
  PUBLIC "-//TaxonX//DTD Taxonomic Treatment Publishing DTD v0 20100105//EN" "tax-treatment-NSO.dtd">
<tp:taxon-treatment xmlns:tp="http://www.plazi.org/taxpub"><tp:treatment-meta><mixed-citation publication-type="journal"><person-group><name><surname>Erwin</surname><given-names>Terry L.</given-names></name></person-group><article-title>Rainforest understory beetles of the Neotropics, 
                    <italic>Mizotrechus</italic> Bates 1872, a generic synopsis with descriptions of new species from Central America and northern South America (Coleoptera,  Carabidae, Perigonini)
                </article-title><source>Zookeys</source><day>4</day><month>11</month><year>2011</year><volume>2011</volume><issue>145</issue><fpage>79</fpage><lpage>128</lpage><pub-id pub-id-type="doi">10.3897/zookeys.145.2274</pub-id></mixed-citation></tp:treatment-meta><tp:nomenclature><label>Brule’s trough beetle</label><tp:taxon-name>
                        <tp:taxon-name-part taxon-name-part-type="genus">Mizotrechus</tp:taxon-name-part>
                        <tp:taxon-name-part taxon-name-part-type="species">belvedere</tp:taxon-name-part>
                    <object-id xmlns:xlink="http://www.w3.org/1999/xlink" xlink:type="simple">urn:lsid:zoobank.org:act:8239C95E-35C9-450D-93A0-6FF8B48ED39F</object-id>
                    <object-id xmlns:xlink="http://www.w3.org/1999/xlink" xlink:type="simple">http://species-id.net/wiki/Mizotrechus_belvedere</object-id>
                    </tp:taxon-name><tp:taxon-status xmlns:xlink="http://www.w3.org/1999/xlink" xlink:type="simple">sp. n.</tp:taxon-status><xref ref-type="fig" rid="F1">Figs 3</xref><xref ref-type="fig" rid="F7">26</xref><xref ref-type="fig" rid="F14">40</xref></tp:nomenclature><tp:treatment-sec sec-type="Holotype"><title>Holotype.</title><p> GUYANE, Saül, Commune de Saül, Belvédère de Saül, 283–325 m, <named-content xmlns:xlink="http://www.w3.org/1999/xlink" content-type="dwc:verbatimCoordinates" xlink:type="simple">3.6223°N, 53.2159°W</named-content>, 17 February 2010 (S Brule, PH Dalens, &amp; E Poirier)(NMNH: ADP129201, male).</p></tp:treatment-sec><tp:treatment-sec sec-type="Derivation of specific epithet"><title>Derivation of specific epithet.</title><p> The epithet “<italic>belvedere</italic>” is a singular Latinized masculine noun in apposition, based on the name of the area in which these beetles are found.</p></tp:treatment-sec><tp:treatment-sec sec-type="Proposed English vernacular name"><title>Proposed English vernacular name.</title><p> Belvédère trough beetle.</p></tp:treatment-sec><tp:treatment-sec sec-type="Diagnosis"><title>Diagnosis.</title><p>With the attributes of the genus as described above and moderately large sized for the genus as it is presently understood; adults have castaneous integument, except anterior parts of mandible, baso-lateral corner of labrum, and clypeal suture piceous. Frons shallowly rugose above and behind eye in an arc and moderately punctulate. Occiput moderately punctulate. Pronotum longer than wide with lateral margins moderately explanate and basally notched; base moderately microrugose. Elytra moderately broad and short, apex prolonged, wider than the width of pronotum<!--PageBreak--> across anterior third, and with 5 well-impressed irregularly punctulate interneurs, intervals not convex; margin behind humerus rough, intervals between microsetae blunt. Foreleg femur with slightly produced postero-ventral margin.</p></tp:treatment-sec><tp:treatment-sec sec-type="Description"><title>Description.</title><p>(<xref ref-type="fig" rid="F1">Figs 3</xref>, <xref ref-type="fig" rid="F7">26</xref>). <italic>Size</italic>: See Appendix 1. Moderately small for genus, ABL = 7.2 mm, SBL = 6.14 mm, TW = 2.48 mm. <italic>Color</italic>: see diagnosis, above. <italic>Luster</italic>: Head, pronotum and legs shiny, elytra matte. <italic>Head</italic>: Labrum quadrate, apico-medially slightly V-notched. Eye moderately large and convex. Gena with very slight bulge. Frons, occiput and gena glabrous. <italic>Prothorax</italic>: Moderately narrow, narrowed slightly toward base, margin moderately explanate, wider before hind angle; surface punctulate, punctures moderately dense, glabrous. <italic>Pterothorax</italic>: Elytron barely convex, intervals nearly flat, interneurs with well-impressed irregularly-spaced punctulate, apex slightly obliquely prolonged and slightly rounded at extreme sutural apex. Metasternum sparsely setiferous in male. <italic>Legs</italic>: Normal in male; foreleg femur (as in <xref ref-type="fig" rid="F7">Fig. 23</xref>) with slightly produced ridge along postero-ventral margin, not dentate, without short dorsal ridge at base of longer ridge; posterior trochanter tapered to rounded point in male, length half that of femur. <italic>Abdomen</italic>: Abdominal sterna moderately setiferous, densely so medially on II and III; sternum III of male with short dense patch of decumbent setae medially set between two ambulatory setae; sternum VII shallowly and medially notched in male. <italic>Male genitalia</italic>: Median lobe (<xref ref-type="fig" rid="F7">Fig. 26</xref>) short and robust with ostium moderately elongate, over half the length of the median lobe; apex a short blunt distal end that is less prominent than in <italic><tp:taxon-name>Mizotrechus brulei</tp:taxon-name></italic>, slightly curved in lateral aspect, ventral margin proximal to apex evenly curved; endophallus with complexly folded tracheal fields; phallobase hooded, opening more or less 20 degrees off axis of shaft. Parameres large, left a third longer than the right, both broadly rounded, asetose. <italic>Female genitalia</italic>: Unknown.</p></tp:treatment-sec><tp:treatment-sec sec-type="Dispersal potential"><title>Dispersal potential.</title><p>These beetles are macropterous and capable of flight. They are moderately swift and agile runners.</p></tp:treatment-sec><tp:treatment-sec sec-type="Way of life"><title>Way of life.</title><p>The adult holotype was collected in a flight intercept trap in the rainforest understory. The holotype was active in February, the rainy season.</p></tp:treatment-sec><tp:treatment-sec sec-type="Other specimens examined"><title>Other specimens examined.</title><p> None.</p></tp:treatment-sec><tp:treatment-sec sec-type="Geographic distribution"><title>Geographic distribution.</title><p> (<xref ref-type="fig" rid="F14">Fig. 40</xref>). This species is currently known only from the type locality in the lowlands of Guyane.</p></tp:treatment-sec><tp:treatment-sec><!--Section generated to contain objects referenced in tp:taxon-treatment.--><fig id="F1" position="float" orientation="portrait"><label>Plate 1.</label><caption><p> Digital Photo-illustrations, habitus, dorsal aspect: <bold>1</bold> <italic><tp:taxon-name>Mizotrechus batesi</tp:taxon-name></italic> sp. n.,ABL = 5.9 mm, male holotype, ADP124884; type locality. <bold>2</bold> <italic><tp:taxon-name>Mizotrechus bellorum</tp:taxon-name></italic> sp. n.<bold>,</bold> ABL = 6.9 mm, male holotype, ADP124890; type locality. <bold>3</bold> <italic><tp:taxon-name>Mizotrechus belvedere</tp:taxon-name></italic> sp. n.<bold>,</bold> ABL = 7.2 mm, male holotype, ADP129201; type locality. <bold>4</bold> <italic><tp:taxon-name>Mizotrechus brulei</tp:taxon-name></italic> sp. n.<bold>,</bold> ABL = 6.7 mm, female paratype, ADP124926; type locality.</p></caption><graphic xmlns:xlink="http://www.w3.org/1999/xlink" xlink:href="ZooKeys-145-079-g001.jpg" position="float" orientation="portrait" xlink:type="simple"/></fig><fig id="F7" position="float" orientation="portrait"><label>Plate 7.</label><caption><p> Digital Photo-illustrations, male genitalia, median lobe and parameres, left lateral, dorsal, and right lateral aspects: <bold>25</bold> <italic><tp:taxon-name>Mizotrechus bellorum</tp:taxon-name></italic> sp. n., ADP124890; type locality. <bold>26</bold> <italic><tp:taxon-name>Mizotrechus belvedere</tp:taxon-name></italic> sp. n., ADP129201; type locality. <bold>27</bold> <italic><tp:taxon-name>Mizotrechus brulei</tp:taxon-name></italic> sp. n., ADP127159, Guyane, Montagne des Chevaux, Commune de Roura.</p></caption><graphic xmlns:xlink="http://www.w3.org/1999/xlink" xlink:href="ZooKeys-145-079-g007.jpg" position="float" orientation="portrait" xlink:type="simple"/></fig><fig id="F14" position="float" orientation="portrait"><label>Figure 40.</label><caption><p> Distribution symbol map for known localities of <italic><tp:taxon-name>Mizotrechus batesi</tp:taxon-name></italic>, <italic><tp:taxon-name>Mizotrechus bellorum</tp:taxon-name></italic>, <italic><tp:taxon-name>Mizotrechus belvedere</tp:taxon-name></italic>, <italic><tp:taxon-name>Mizotrechus brulei</tp:taxon-name></italic>, <italic><tp:taxon-name>Mizotrechus dalensi</tp:taxon-name></italic>, <italic><tp:taxon-name>Mizotrechus grossus</tp:taxon-name></italic>, <italic><tp:taxon-name>Mizotrechus marielaforetae</tp:taxon-name></italic>, <italic><tp:taxon-name>Mizotrechus minutus</tp:taxon-name></italic>, <italic><tp:taxon-name>Mizotrechus poirieri</tp:taxon-name></italic>, <italic><tp:taxon-name>Mizotrechus neblinensis</tp:taxon-name></italic>, spp. n.</p></caption><graphic xmlns:xlink="http://www.w3.org/1999/xlink" xlink:href="ZooKeys-145-079-g014.jpg" position="float" orientation="portrait" xlink:type="simple"/></fig></tp:treatment-sec></tp:taxon-treatment>
