# Supplementary material for: Rainforest understory beetles of the Neotropics, Mizotrechus Bates 1872, a generic synopsis with descriptions of new species from Central America and northern South America (Coleoptera, Carabidae, Perigonini)
Source: Zookeys. 2011 Nov 4;(145):79–128. doi: 10.3897/zookeys.145.2274 (PMC3267457; doi:10.3897/zookeys.145.2274)
Supplement: XML Treatment for Mizotrechus dalensi [file zookeys.145.2274-treatment8.xml]

<!DOCTYPE tp:taxon-treatment
  PUBLIC "-//TaxonX//DTD Taxonomic Treatment Publishing DTD v0 20100105//EN" "tax-treatment-NSO.dtd">
<tp:taxon-treatment xmlns:tp="http://www.plazi.org/taxpub"><tp:treatment-meta><mixed-citation publication-type="journal"><person-group><name><surname>Erwin</surname><given-names>Terry L.</given-names></name></person-group><article-title>Rainforest understory beetles of the Neotropics, 
                    <italic>Mizotrechus</italic> Bates 1872, a generic synopsis with descriptions of new species from Central America and northern South America (Coleoptera,  Carabidae, Perigonini)
                </article-title><source>Zookeys</source><day>4</day><month>11</month><year>2011</year><volume>2011</volume><issue>145</issue><fpage>79</fpage><lpage>128</lpage><pub-id pub-id-type="doi">10.3897/zookeys.145.2274</pub-id></mixed-citation></tp:treatment-meta><tp:nomenclature><label>Dalens’ trough beetle</label><tp:taxon-name>
                        <tp:taxon-name-part taxon-name-part-type="genus">Mizotrechus</tp:taxon-name-part>
                        <tp:taxon-name-part taxon-name-part-type="species">dalensi</tp:taxon-name-part>
                    <object-id xmlns:xlink="http://www.w3.org/1999/xlink" xlink:type="simple">urn:lsid:zoobank.org:act:1FAB3B90-4F18-4690-825D-B13F8510E82E</object-id>
                    <object-id xmlns:xlink="http://www.w3.org/1999/xlink" xlink:type="simple">http://species-id.net/wiki/Mizotrechus_dalensi</object-id>
                    </tp:taxon-name><tp:taxon-status xmlns:xlink="http://www.w3.org/1999/xlink" xlink:type="simple">sp. n.</tp:taxon-status><xref ref-type="fig" rid="F2">Figs 7</xref><xref ref-type="fig" rid="F6">20</xref><xref ref-type="fig" rid="F8">29</xref><xref ref-type="fig" rid="F14">40</xref><xref ref-type="fig" rid="F11">Plate 11</xref></tp:nomenclature><tp:treatment-sec sec-type="Holotype"><title>Holotype.</title><p>GUYANE, Saut Pararé, Arataie River, Nouragues Field Station, 51 m, <named-content xmlns:xlink="http://www.w3.org/1999/xlink" content-type="dwc:verbatimCoordinates" xlink:type="simple">4.0378°N, 52.6725°W</named-content>, 30 November 2009 (S Brule, PH Dalens, &amp; E Poirier)(NMNH: ADP124894, male).</p></tp:treatment-sec><tp:treatment-sec sec-type="Derivation of specific epithet"><title>Derivation of specific epithet.</title><p> The epithet “<italic>dalensi</italic>” is an eponym, based on the family name of P.H. Dalens, whose team in Guyane has been collecting beetles using Flight Intercept Traps and capturing adults of many new species, such as this one.</p></tp:treatment-sec><tp:treatment-sec sec-type="Proposed English vernacular name"><title>Proposed English vernacular name.</title><p> Dalens’ trough beetle.</p></tp:treatment-sec><tp:treatment-sec sec-type="Diagnosis"><title>Diagnosis.</title><p>With the attributes of the genus as described above and medium sized for the genus as it is presently understood; adults have castaneous integument, except anterior parts of mandible, baso-lateral corner of labrum, and clypeal suture piceous. Frons shallowly rugose and punctulate. Occiput shallowly rugose at sides and punctulate. Pronotum quadrate with lateral margins basally straight to slightly toothed hind angle; base moderately rugose. Elytra broad and moderately short, much wider than width of pronotum across anterior third, and with two well- impressed interneurs, the remainder shallower toward margin; margins behind humeri not serrulate. Foreleg femur dentate basally on postero-ventral margin.</p></tp:treatment-sec><tp:treatment-sec sec-type="Description"><title>Description.</title><p>(<xref ref-type="fig" rid="F2">Figs 7</xref>, <xref ref-type="fig" rid="F6">20</xref>, <xref ref-type="fig" rid="F8">29</xref>, <xref ref-type="fig" rid="F11">Plate 11</xref>). <italic>Size</italic>: See Appendix 1. Medium-sized for genus, ABL = 7.6–8.2 mm, SBL = 6.40–7.09 mm, TW = 2.64–3.11 mm. <italic>Color</italic>: see diagnosis, above. <italic>Luster</italic>: Head, pronotum and legs shiny; elytra dull due to marked slightly stretched well-impressed microsculpture. <italic>Head</italic>: Labrum quadrate, apico-medially barely emarginate. Eye moderately large, moderately convex. Gena moderately long, straight. Frons, occiput, and gena glabrous. <italic>Prothorax</italic>: Broad, narrowed slightly toward base, margin beaded, not explanate except at hind angle; surface punctulate, punctures widespread, and with shallow yet evident transverse microsculpture, surface glabrous. <italic>Pterothorax</italic>: Elytron moderately convex, intervals flat, interneurs striate, not punctate, becoming shallower toward margin, apex slightly oblique, straight, sutural apex narrowly and slightly rounded. Metasternum sparsely setiferous in male. <italic>Legs</italic>: Normal in both sexes; foreleg femur (<xref ref-type="fig" rid="F6">Fig. 20</xref>) dentate at basal third on postero-ventral margin; posterior trochanter tapered to acute point in male, slightly acuminate in female, length half that of femur. <italic>Abdomen</italic>: Abdominal sterna moderately setiferous; sternum IV of male with narrow and dense patch of decumbent setae; sternum VII medially V-notched in male, U-notched in female. <italic>Male genitalia</italic>: Median lobe (<xref ref-type="fig" rid="F8">Fig. 29</xref>) elongate and robust with ostium moderately elongate, over half the length of the median lobe; apex a losp. n.tulate distal end less bent ventrad than in <italic><tp:taxon-name>Mizotrechus poirieri</tp:taxon-name></italic>, moderately curved in lateral aspect, ventral margin proximal to apex straight then evenly curved to apex; endophallus with complexly folded tracheal fields; phallobase hooded and crested, opening more or less 40 degrees off axis of shaft. Parameres large, left a third longer than the right, both broadly rounded, asetose. <italic>Female genitalia</italic>: (<xref ref-type="fig" rid="F11">Plate 11</xref>). Ovipositor with broad laterotergite (<bold>lt</bold>) and two gonocoxites (<bold>gc 1, gc 2</bold>); gonocoxite 1 apico-laterally setose; gonocoxite 2 falcate, base (<bold>b</bold>) medium-size, narrow, blade (<bold>bl</bold>) elongate, with two dorsal ensiform setae (<bold>des</bold>), and one ventral ensiform seta (<bold>ves</bold>), all ensiform setae moderately long and robust; with ventral preapical nematiform setae (evident on A, hidden on B). Reproductive tract (<xref ref-type="fig" rid="F11">Plate 11A</xref>) proximally with short, broad bursa copulatrix (<bold>bc</bold>), continuous at its distal end with common oviduct (<bold>co</bold>) and long robust spermatheca (<bold>sp</bold>), latter slightly narrowed distally; spermathecal gland (<bold>sg</bold>) bulbous; spermathecal gland duct (<bold>sgd</bold>) long, slender, attached to spermatheca at base of its broadened portion.</p></tp:treatment-sec><tp:treatment-sec sec-type="Dispersal potential"><title>Dispersal potential.</title><p>These beetles are macropterous and capable of flight. They are moderately swift and agile runners.</p></tp:treatment-sec><tp:treatment-sec sec-type="Way of life"><title>Way of life.</title><p>The adults at four localities were collected in flight intercept traps in the rainforest understory. Adults are active in March and November, in both the rainy and dry seasons.</p></tp:treatment-sec><tp:treatment-sec sec-type="Other specimens examined"><title>Other specimens examined.</title><p> <bold>Paratypes</bold>: Guyane, Saut Pararé, Arataie River, Nouragues Field Station, 51 m, <named-content xmlns:xlink="http://www.w3.org/1999/xlink" content-type="dwc:verbatimCoordinates" xlink:type="simple">4.0378°N, 52.6725°W</named-content>, 23 November 2009 (S Brule, PH Dalens, &amp; E Poirier)(NMNH: ADP124896, male); Mount Itoupe, 570 m, <named-content xmlns:xlink="http://www.w3.org/1999/xlink" content-type="dwc:verbatimCoordinates" xlink:type="simple">3.0148°N, 53.0721°W</named-content>, 17 March 2010 (S Brule, PH Dalens, &amp; E Poirier)(NMNH: ADP126485, male); Montagne des Chevaux, Commune de Roura, RN2 PK22, 90 m, <named-content xmlns:xlink="http://www.w3.org/1999/xlink" content-type="dwc:verbatimCoordinates" xlink:type="simple">4.7127°N, 52.3966°W</named-content>, 8 August 2010 (NMNH: ADP129203, female), 1 November 2009 (S Brule, PH Dalens, &amp; E Poirier)(NMNH: ADP124956, female), Saül, Co<!--PageBreak-->mmune de Saül, Belvédère de Saül, 283–325 m, <named-content xmlns:xlink="http://www.w3.org/1999/xlink" content-type="dwc:verbatimCoordinates" xlink:type="simple">4.7127°N, 52.3966°W</named-content>, 20 December 2010 (NMNH: ADP127167, male), 4 January 2011 (S Brule, PH Dalens, &amp; E Poirier)(NMNH: ADP124922, female), 36 km W Regina, Petite Montague Tortue, P17, 94 m, <named-content xmlns:xlink="http://www.w3.org/1999/xlink" content-type="dwc:verbatimCoordinates" xlink:type="simple">4.3204°N, 52.2404°W</named-content>, 23 June 2010 (G Lamarre)(NMNH: ADP127161, male).</p></tp:treatment-sec><tp:treatment-sec sec-type="Geographic distribution"><title>Geographic distribution.</title><p> (<xref ref-type="fig" rid="F14">Fig. 40</xref>). This species is currently known from five localities in the lowland and midland rainforests of Guyane.</p></tp:treatment-sec><tp:treatment-sec><!--Section generated to contain objects referenced in tp:taxon-treatment.--><fig id="F2" position="float" orientation="portrait"><label>Plate 2.</label><caption><p> Digital Photo-illustrations, habitus, dorsal aspect: <bold>5</bold> <italic><tp:taxon-name>Mizotrechus chontalesensis</tp:taxon-name></italic> sp. n.<bold>,</bold> ABL = 7.1 mm, female holotype, ADP127181; type locality. <bold>6</bold> <italic><tp:taxon-name>Mizotrechus costaricensis</tp:taxon-name></italic> sp. n.<bold>,</bold> ABL = 8.4 mm, male holotype, ADP128620; type locality. <bold>7</bold> <italic><tp:taxon-name>Mizotrechus dalensi</tp:taxon-name></italic> sp. n<bold>.,</bold> ABL = 8.2 mm, male holotype, ADP124894; type locality. <bold>8</bold> <italic><tp:taxon-name>Mizotrechus edithpiafae</tp:taxon-name></italic> sp. n.<bold>,</bold> ABL = 8.4 mm, female holotype, ADP124948; locality unknown.</p></caption><graphic xmlns:xlink="http://www.w3.org/1999/xlink" xlink:href="ZooKeys-145-079-g002.jpg" position="float" orientation="portrait" xlink:type="simple"/></fig><fig id="F6" position="float" orientation="portrait"><label>Plate 6.</label><caption><p> Digital Photo-illustrations, anterior femur, ventral aspect: <bold>19</bold> <italic><tp:taxon-name>Mizotrechus minutus</tp:taxon-name></italic> sp. n., ADP124966; type locality. <bold>20</bold> <italic><tp:taxon-name>Mizotrechus dalensi</tp:taxon-name></italic> sp. n., ADP124896; type locality. <bold>21</bold> <italic><tp:taxon-name>Mizotrechus chontalesensis</tp:taxon-name></italic> sp. n., ADP127181; type locality. <bold>22</bold> <italic><tp:taxon-name>Mizotrechus edithpiafae</tp:taxon-name></italic> sp. n., ADP124948; type locality. <bold>23</bold> <italic><tp:taxon-name>Mizotrechus brulei</tp:taxon-name></italic> sp. n., ADP129205; type locality. <bold>24</bold> <italic><tp:taxon-name>Mizotrechus gorgona</tp:taxon-name></italic>. sp. n., ADP128622; type locality.</p></caption><graphic xmlns:xlink="http://www.w3.org/1999/xlink" xlink:href="ZooKeys-145-079-g006.jpg" position="float" orientation="portrait" xlink:type="simple"/></fig><fig id="F8" position="float" orientation="portrait"><label>Plate 8.</label><caption><p> Digital Photo-illustration, male genitalia, median lobe and parameres, left lateral, dorsal, and right lateral aspects: <bold>28</bold> <italic><tp:taxon-name>Mizotrechus costaricensis</tp:taxon-name></italic> sp. n., ADP128620: type locality. <bold>29</bold> <italic><tp:taxon-name>Mizotrechus dalensi</tp:taxon-name></italic> sp. n., ADP129203, Guyane, Saut Pararé, Arataie River, Nouragues Field Station. <bold>30</bold> <italic><tp:taxon-name>Mizotrechus edithpiafae</tp:taxon-name></italic> sp. n., ADP129203; G<sup>er</sup> ?locality (see text).</p></caption><graphic xmlns:xlink="http://www.w3.org/1999/xlink" xlink:href="ZooKeys-145-079-g008.jpg" position="float" orientation="portrait" xlink:type="simple"/></fig><fig id="F14" position="float" orientation="portrait"><label>Figure 40.</label><caption><p> Distribution symbol map for known localities of <italic><tp:taxon-name>Mizotrechus batesi</tp:taxon-name></italic>, <italic><tp:taxon-name>Mizotrechus bellorum</tp:taxon-name></italic>, <italic><tp:taxon-name>Mizotrechus belvedere</tp:taxon-name></italic>, <italic><tp:taxon-name>Mizotrechus brulei</tp:taxon-name></italic>, <italic><tp:taxon-name>Mizotrechus dalensi</tp:taxon-name></italic>, <italic><tp:taxon-name>Mizotrechus grossus</tp:taxon-name></italic>, <italic><tp:taxon-name>Mizotrechus marielaforetae</tp:taxon-name></italic>, <italic><tp:taxon-name>Mizotrechus minutus</tp:taxon-name></italic>, <italic><tp:taxon-name>Mizotrechus poirieri</tp:taxon-name></italic>, <italic><tp:taxon-name>Mizotrechus neblinensis</tp:taxon-name></italic>, spp. n.</p></caption><graphic xmlns:xlink="http://www.w3.org/1999/xlink" xlink:href="ZooKeys-145-079-g014.jpg" position="float" orientation="portrait" xlink:type="simple"/></fig><fig id="F11" position="float" orientation="portrait"><label>Plate 11.</label><caption><p><bold>Figure 37.</bold> Digital Photo-illustration, female genitalia: <italic><tp:taxon-name>Mizotrechus dalensi</tp:taxon-name></italic> sp. n., ADP127161; Petite Montague Tortue, Guyane. A. Dorsal aspect. Legend, <bold>bc,</bold> bursa copulatrix; <bold>co,</bold> common oviduct; <bold>sg,</bold> spermathecal gland; <bold>sgd</bold>, spermathecal gland duct; sp, spermatheca. dorsal aspect; <bold>vc</bold>, villous canal; <bold>lt</bold>, laterotergite; <bold>gc1</bold>, gonocoxite 1; <bold>gc2</bold>, gonocoxite 2. B. Gonocoxite 2, dorsal aspect: Legend, <bold>b,</bold> base of gonocoxite 2; <bold>bl</bold>, blade of gonocoxite 2; <bold>des</bold>, dorsal ensiform seta; <bold>ves,</bold> ventral ensiform setae<bold>.</bold></p></caption><graphic xmlns:xlink="http://www.w3.org/1999/xlink" xlink:href="ZooKeys-145-079-g011.jpg" position="float" orientation="portrait" xlink:type="simple"/></fig></tp:treatment-sec></tp:taxon-treatment>
