# Supplementary material for: Rainforest understory beetles of the Neotropics, Mizotrechus Bates 1872, a generic synopsis with descriptions of new species from Central America and northern South America (Coleoptera, Carabidae, Perigonini)
Source: Zookeys. 2011 Nov 4;(145):79–128. doi: 10.3897/zookeys.145.2274 (PMC3267457; doi:10.3897/zookeys.145.2274)
Supplement: XML Treatment for Mizotrechus edithpiafae [file zookeys.145.2274-treatment9.xml]

<!DOCTYPE tp:taxon-treatment
  PUBLIC "-//TaxonX//DTD Taxonomic Treatment Publishing DTD v0 20100105//EN" "tax-treatment-NSO.dtd">
<tp:taxon-treatment xmlns:tp="http://www.plazi.org/taxpub"><tp:treatment-meta><mixed-citation publication-type="journal"><person-group><name><surname>Erwin</surname><given-names>Terry L.</given-names></name></person-group><article-title>Rainforest understory beetles of the Neotropics, 
                    <italic>Mizotrechus</italic> Bates 1872, a generic synopsis with descriptions of new species from Central America and northern South America (Coleoptera,  Carabidae, Perigonini)
                </article-title><source>Zookeys</source><day>4</day><month>11</month><year>2011</year><volume>2011</volume><issue>145</issue><fpage>79</fpage><lpage>128</lpage><pub-id pub-id-type="doi">10.3897/zookeys.145.2274</pub-id></mixed-citation></tp:treatment-meta><tp:nomenclature><label>Piaf’s trough beetle</label><tp:taxon-name>
                        <tp:taxon-name-part taxon-name-part-type="genus">Mizotrechus</tp:taxon-name-part>
                        <tp:taxon-name-part taxon-name-part-type="species">edithpiafae</tp:taxon-name-part>
                    <object-id xmlns:xlink="http://www.w3.org/1999/xlink" xlink:type="simple">urn:lsid:zoobank.org:act:6D88FB32-8C21-49DA-BEAD-719E3ABB3AB6</object-id>
                    <object-id xmlns:xlink="http://www.w3.org/1999/xlink" xlink:type="simple">http://species-id.net/wiki/Mizotrechus_edithpiafae</object-id>
                    </tp:taxon-name><tp:taxon-status xmlns:xlink="http://www.w3.org/1999/xlink" xlink:type="simple">sp. n.</tp:taxon-status><xref ref-type="fig" rid="F2">Figs 8</xref><xref ref-type="fig" rid="F6">22</xref><xref ref-type="fig" rid="F8">30</xref></tp:nomenclature><tp:treatment-sec sec-type="Holotype"><title>Holotype.</title><p>Locality unknown. Specimen, (BMNH: ADP128624, male), labeled (Bates’ handwriting) “Mizotrechus / G<sup>er</sup> Bates.”</p></tp:treatment-sec><tp:treatment-sec sec-type="Derivation of specific epithet"><title>Derivation of specific epithet.</title><p> The epithet “<italic>edithpiafae</italic>” is an eponym, based on the full name of Edith Piaf, the famous French singer, 19 December 1915–11 October 1963, whose voice had an incredible range of diversity, as is that found in the carabid species richness of Guyane, and who sang a variety of “torch songs”, and here I play on the word “torch”, the same word that applies to what is used to ignite the trees of the unique tropical rainforests of South America, an Armageddon in our own times.</p></tp:treatment-sec><tp:treatment-sec sec-type="Proposed English vernacular name"><title>Proposed English vernacular name.</title><p> Piaf’s trough beetle.</p></tp:treatment-sec><tp:treatment-sec sec-type="Diagnosis"><title>Diagnosis</title><p><bold>.</bold> With the attributes of the genus as described above and large sized for the genus as it is presently understood. Adults with darkly infuscate integument, elytra slightly paler, except anterior parts of mandible, baso-lateral corner of labrum, and clypeal suture black. Frons and occiput smooth above and behind eye asp. n.rsely and finely punctulate. Pronotum quadrate and highly convex with lateral margins narrowly explanate and basally straight before slightly denticulate hind angles; base shallowly and regularly microrugose. Elytra very broad and short, apex not prolonged, wider than the width of pronotum across anterior third, and with 8 well- impressed irregularly punctulate interneurs, intervals not convex; margin behind humerus rough, intervals between microsetae blunt. Foreleg femur with markedly dentate ventral margin.</p></tp:treatment-sec><tp:treatment-sec sec-type="Description"><title>Description.</title><p>(<xref ref-type="fig" rid="F2">Figs 8</xref>, <xref ref-type="fig" rid="F6">22</xref>). <italic>Size</italic>: See Appendix 1. Large for genus, ABL = 8.4 mm, SBL = 7.16 mm, TW = 2.94 mm. <italic>Color</italic>: see diagnosis, above. <italic>Luster</italic>: Head, pronotum, and legs shiny, elytra slightly matte. <italic>Head</italic>: Labrum quadrate, apico-medially moderately v-notched. Eye moderately small and convex. Gena straight. Frons, occiput, and gena glabrous. <italic>Prothorax</italic>: Broad, barely narrowed toward base, margin narrowly explanate, wider before hind angle; surface sparsely punctulate, punctures very fine, glabrous. <italic>Pterothorax</italic>: Elytron barely convex, intervals nearly flat, 8 interneurs with well-impressed irregularly-spaced punctures, apex not prolonged, slightly rounded at extreme sutural apex. Metasternum sparsely setiferous in male. <italic>Legs</italic>: Normal in male; foreleg femur (<xref ref-type="fig" rid="F6">Fig. 22</xref>) ridged along <!--PageBreak-->the posterio-ventral margin and markedly produced at middle of ridge ; posterior trochanter tapered to rounded point in male, length half that of femur. <italic>Abdomen</italic>: Abdominal sterna moderately setiferous, densely so medially on II and III; sternum III of male with short dense row of decumbent setae medially set between two ambulatory setae; sternum VII shallowly and medially notched in male. <italic>Male genitalia</italic>: Median lobe (<xref ref-type="fig" rid="F8">Fig. 30</xref>) short and robust with ostium moderately elongate, over half the length of the median lobe; apex with a moderately long narrow distal end, slightly curved in lateral aspect, ventral margin proximal to apex evenly curved, ventral margin proximal to apex straight; endophallus (everted) with complexly folded tracheal fields and a narrow sclerotized rod; phallobase not fully hooded, opening 20 degrees off axis of shaft. Parameres large, left a third longer than the right, both broadly rounded, asetose. <italic>Female genitalia</italic>: Unknown.</p></tp:treatment-sec><tp:treatment-sec sec-type="Dispersal potential"><title>Dispersal potential.</title><p>These beetles are macropterous and capable of flight. They are moderately swift and agile runners.</p></tp:treatment-sec><tp:treatment-sec sec-type="Way of life"><title>Way of life.</title><p>Unknown.</p></tp:treatment-sec><tp:treatment-sec sec-type="Other specimens examined"><title>Other specimens examined.</title><p> None.</p></tp:treatment-sec><tp:treatment-sec sec-type="Geographic distribution"><title>Geographic distribution.</title><p> Unknown.</p></tp:treatment-sec><tp:treatment-sec><!--Section generated to contain objects referenced in tp:taxon-treatment.--><fig id="F2" position="float" orientation="portrait"><label>Plate 2.</label><caption><p> Digital Photo-illustrations, habitus, dorsal aspect: <bold>5</bold> <italic><tp:taxon-name>Mizotrechus chontalesensis</tp:taxon-name></italic> sp. n.<bold>,</bold> ABL = 7.1 mm, female holotype, ADP127181; type locality. <bold>6</bold> <italic><tp:taxon-name>Mizotrechus costaricensis</tp:taxon-name></italic> sp. n.<bold>,</bold> ABL = 8.4 mm, male holotype, ADP128620; type locality. <bold>7</bold> <italic><tp:taxon-name>Mizotrechus dalensi</tp:taxon-name></italic> sp. n<bold>.,</bold> ABL = 8.2 mm, male holotype, ADP124894; type locality. <bold>8</bold> <italic><tp:taxon-name>Mizotrechus edithpiafae</tp:taxon-name></italic> sp. n.<bold>,</bold> ABL = 8.4 mm, female holotype, ADP124948; locality unknown.</p></caption><graphic xmlns:xlink="http://www.w3.org/1999/xlink" xlink:href="ZooKeys-145-079-g002.jpg" position="float" orientation="portrait" xlink:type="simple"/></fig><fig id="F6" position="float" orientation="portrait"><label>Plate 6.</label><caption><p> Digital Photo-illustrations, anterior femur, ventral aspect: <bold>19</bold> <italic><tp:taxon-name>Mizotrechus minutus</tp:taxon-name></italic> sp. n., ADP124966; type locality. <bold>20</bold> <italic><tp:taxon-name>Mizotrechus dalensi</tp:taxon-name></italic> sp. n., ADP124896; type locality. <bold>21</bold> <italic><tp:taxon-name>Mizotrechus chontalesensis</tp:taxon-name></italic> sp. n., ADP127181; type locality. <bold>22</bold> <italic><tp:taxon-name>Mizotrechus edithpiafae</tp:taxon-name></italic> sp. n., ADP124948; type locality. <bold>23</bold> <italic><tp:taxon-name>Mizotrechus brulei</tp:taxon-name></italic> sp. n., ADP129205; type locality. <bold>24</bold> <italic><tp:taxon-name>Mizotrechus gorgona</tp:taxon-name></italic>. sp. n., ADP128622; type locality.</p></caption><graphic xmlns:xlink="http://www.w3.org/1999/xlink" xlink:href="ZooKeys-145-079-g006.jpg" position="float" orientation="portrait" xlink:type="simple"/></fig><fig id="F8" position="float" orientation="portrait"><label>Plate 8.</label><caption><p> Digital Photo-illustration, male genitalia, median lobe and parameres, left lateral, dorsal, and right lateral aspects: <bold>28</bold> <italic><tp:taxon-name>Mizotrechus costaricensis</tp:taxon-name></italic> sp. n., ADP128620: type locality. <bold>29</bold> <italic><tp:taxon-name>Mizotrechus dalensi</tp:taxon-name></italic> sp. n., ADP129203, Guyane, Saut Pararé, Arataie River, Nouragues Field Station. <bold>30</bold> <italic><tp:taxon-name>Mizotrechus edithpiafae</tp:taxon-name></italic> sp. n., ADP129203; G<sup>er</sup> ?locality (see text).</p></caption><graphic xmlns:xlink="http://www.w3.org/1999/xlink" xlink:href="ZooKeys-145-079-g008.jpg" position="float" orientation="portrait" xlink:type="simple"/></fig></tp:treatment-sec></tp:taxon-treatment>
