# Supplementary material for: Rainforest understory beetles of the Neotropics, Mizotrechus Bates 1872, a generic synopsis with descriptions of new species from Central America and northern South America (Coleoptera, Carabidae, Perigonini)
Source: Zookeys. 2011 Nov 4;(145):79–128. doi: 10.3897/zookeys.145.2274 (PMC3267457; doi:10.3897/zookeys.145.2274)
Supplement: XML Treatment for Mizotrechus fortunensis [file zookeys.145.2274-treatment10.xml]

<!DOCTYPE tp:taxon-treatment
  PUBLIC "-//TaxonX//DTD Taxonomic Treatment Publishing DTD v0 20100105//EN" "tax-treatment-NSO.dtd">
<tp:taxon-treatment xmlns:tp="http://www.plazi.org/taxpub"><tp:treatment-meta><mixed-citation publication-type="journal"><person-group><name><surname>Erwin</surname><given-names>Terry L.</given-names></name></person-group><article-title>Rainforest understory beetles of the Neotropics, 
                    <italic>Mizotrechus</italic> Bates 1872, a generic synopsis with descriptions of new species from Central America and northern South America (Coleoptera,  Carabidae, Perigonini)
                </article-title><source>Zookeys</source><day>4</day><month>11</month><year>2011</year><volume>2011</volume><issue>145</issue><fpage>79</fpage><lpage>128</lpage><pub-id pub-id-type="doi">10.3897/zookeys.145.2274</pub-id></mixed-citation></tp:treatment-meta><tp:nomenclature><label>Fortuna trough beetle</label><tp:taxon-name>
                        <tp:taxon-name-part taxon-name-part-type="genus">Mizotrechus</tp:taxon-name-part>
                        <tp:taxon-name-part taxon-name-part-type="species">fortunensis</tp:taxon-name-part>
                    <object-id xmlns:xlink="http://www.w3.org/1999/xlink" xlink:type="simple">urn:lsid:zoobank.org:act:CCCF2C24-8587-42A0-83A5-BD953EF41585</object-id>
                    <object-id xmlns:xlink="http://www.w3.org/1999/xlink" xlink:type="simple">http://species-id.net/wiki/Mizotrechus_fortunensis</object-id>
                    </tp:taxon-name><tp:taxon-status xmlns:xlink="http://www.w3.org/1999/xlink" xlink:type="simple">sp. n.</tp:taxon-status><xref ref-type="fig" rid="F3">Figs 9</xref><xref ref-type="fig" rid="F9">31</xref><xref ref-type="fig" rid="F13">39</xref></tp:nomenclature><tp:treatment-sec sec-type="Holotype"><title>Holotype.</title><p>PANAMÁ, Chiriquí Province, Fortuna, 1050 m, <named-content xmlns:xlink="http://www.w3.org/1999/xlink" content-type="dwc:verbatimCoordinates" xlink:type="simple">8.7341°N, 82.2701°W</named-content>, 13 August 1978 (H. Wolda)(NMNH: ADP124968, male).</p></tp:treatment-sec><tp:treatment-sec sec-type="Derivation of specific epithet"><title>Derivation of specific epithet.</title><p> The epithet “<italic>fortunensis</italic>” is a Latinized noun in apposition, based on a geographic name formed from “Fortuna“ (Panamá) the place in which adults of this species have been found, and the Latin suffix “-<italic>ensis</italic>,“ meaning of, or from that place.</p></tp:treatment-sec><tp:treatment-sec sec-type="Proposed English vernacular name"><title>Proposed English vernacular name.</title><p> Fortuna trough beetle.</p></tp:treatment-sec><tp:treatment-sec sec-type="Diagnosis"><title>Diagnosis.</title><p>With the attributes of the genus as described above and large sized for the genus as it is presently understood; adults have castaneous integument, except anterior parts of mandible, baso-lateral corner of labrum, and clypeal suture piceous. Frons smooth, not or barely rugose near eye, surface punctulate. Occiput smooth, punctulate. Pronotum quadrate with lateral margins basally shallowly emarginated, hind angles slightly toothed; base densely microrugose. Elytra broad and short, much broader than width of pronotum across anterior third, and with 3 well-impressed interneurs, others shallower toward margin; margins behind humeri shallowly serrulate. Foreleg femur serrate on postero-ventral margin.</p></tp:treatment-sec><tp:treatment-sec sec-type="Description"><title>Description.</title><p>(<xref ref-type="fig" rid="F3">Figs 9</xref>, <xref ref-type="fig" rid="F9">31</xref>). <italic>Size</italic>: See Appendix 1. Large-sized for genus, ABL = 8.5–8.7 mm, SBL = 7.02–7.66 mm, TW = 2.93 –3.03 mm. <italic>Color</italic>: see diagnosis, above. <italic>Luster</italic>: Head, pronotum, and legs shiny; elytra dull due to marked slightly stretched<!--PageBreak--><!--PageBreak--> well-impressed microsculpture. <italic>Head</italic>: Labrum quadrate, entire apically. Eye moderately large, moderately convex. Gena moderately long, straight. Frons, occiput, and gena glabrous. <italic>Prothorax</italic>: Quadrate, narrowed slightly toward base, margin beaded, not explanate except at hind angle, hind angle feebly dentate; surface punctulate, punctures widespread, and with microsculpture nearly effaced, surface glabrous. <italic>Pterothorax</italic>: Elytron moderately convex, disk flat, intervals flat, interneurs striate, not punctate, shallower toward margin, apex slightly oblique, straight, sutural apex narrowly and slightly rounded. Metasternum sparsely setiferous in male. <italic>Legs</italic>: Normal in both sexes; foreleg femur (as in <xref ref-type="fig" rid="F6">Fig. 24</xref>) serrate on postero-ventral margin; posterior trochanter narrowly rounded in both sexes, length half that of femur. <italic>Abdomen</italic>: Abdominal sterna moderately setiferous; sternum IV of male without medial patch of decumbent setae; sternum VII medially and shallowly V-notched in male. <italic>Male genitalia</italic>: Median lobe (<xref ref-type="fig" rid="F9">Fig. 31</xref>) short and robust with ostium moderately elongate, over half the length of the median lobe; apex with a very short and narrow distal end, slightly rounded in lateral aspect, less twisted laterally than in <italic><tp:taxon-name>Mizotrechus costaricensis</tp:taxon-name></italic>, ventral margin proximal to apex straight then briefly curved to apex; endophallus with complexly folded tracheal fields; phallobase hooded, opening more or less 20 degrees off axis of shaft. Parameres large, left twice longer than the right, both broadly rounded, asetose. <italic>Female genitalia</italic>: Unknown.</p><fig id="F3" position="float" orientation="portrait"><label>Plate 3.</label><caption><p> Digital Photo-illustrations, habitus, dorsal aspect: <bold>9</bold> <italic><tp:taxon-name>Mizotrechus fortunensi</tp:taxon-name></italic>s sp. n.<bold>,</bold> ABL = 8.7 mm, male holotype, ADP124968; type locality. <bold>10</bold> <italic><tp:taxon-name>Mizotrechus gorgona</tp:taxon-name></italic>. sp. n.<bold>,</bold> ABL = 8.4 mm, female Holotype, ADP128622; type locality. <bold>11</bold> <italic><tp:taxon-name>Mizotrechus grossus</tp:taxon-name></italic> sp. n.<bold>,</bold> dorsal aspect, ABL = 8.9 mm, male paratype, ADP127169; type locality. <bold>12</bold> <italic><tp:taxon-name>Mizotrechus jefe</tp:taxon-name></italic> sp. n.<bold>,</bold> ABL = 6.6 mm, male paratype, ADP011173; type locality.</p></caption><graphic xmlns:xlink="http://www.w3.org/1999/xlink" xlink:href="ZooKeys-145-079-g003.jpg" position="float" orientation="portrait" xlink:type="simple"/></fig></tp:treatment-sec><tp:treatment-sec sec-type="Dispersal potential"><title>Dispersal potential.</title><p>These beetles are macropterous and capable of flight. They are moderately swift and agile runners.</p></tp:treatment-sec><tp:treatment-sec sec-type="Way of life"><title>Way of life.</title><p>The six adults were collected at UV light trap in premontane forest understory. Adults are active in May, July, and August, in the rainy and early dry seasons.</p></tp:treatment-sec><tp:treatment-sec sec-type="Other specimens examined"><title>Other specimens examined.</title><p> <bold>Paratypes</bold>: Panamá, Chiriqui Province, Fortuna, 1050 m, <named-content xmlns:xlink="http://www.w3.org/1999/xlink" content-type="dwc:verbatimCoordinates" xlink:type="simple">8.7341°N, 82.2701°W</named-content>, 15 May 1978 (H. Wolda)(NMNH: ADP124964, male), 7 July 1978 (H. Wolda)(NMNH: ADP124964, male), 19 July 1978 (H. Wolda)(NMNH: ADP124952, male), 27 July 1977 (H. Wolda)(NMNH: ADP070275, male), 13 August 1978 (H. Wolda)(NMNH: ADP124954, male).</p></tp:treatment-sec><tp:treatment-sec sec-type="Geographic distribution"><title>Geographic distribution.</title><p> (<xref ref-type="fig" rid="F13">Fig. 39</xref>). This species is currently known only from the type locality in the premontane forested midlands of Panamá.</p></tp:treatment-sec><tp:treatment-sec><!--Section generated to contain objects referenced in tp:taxon-treatment.--><fig id="F9" position="float" orientation="portrait"><label>Plate 9.</label><caption><p> Digital Photo-illustration, male genitalia, median lobe, left lateral, dorsal, and right lateral aspects: <bold>31</bold> <italic><tp:taxon-name>Mizotrechus fortunensis</tp:taxon-name></italic> sp. n., ADP124590; type locality. <bold>32</bold> <italic><tp:taxon-name>Mizotrechus grossus</tp:taxon-name></italic> sp. n., ADP127165; type locality. <bold>33</bold> <italic><tp:taxon-name>Mizotrechus marielaforetae</tp:taxon-name></italic> sp. n., ADP127183; type locality.</p></caption><graphic xmlns:xlink="http://www.w3.org/1999/xlink" xlink:href="ZooKeys-145-079-g009.jpg" position="float" orientation="portrait" xlink:type="simple"/></fig><fig id="F13" position="float" orientation="portrait"><label>Figure 39.</label><caption><p> Distribution symbol map for known localities of <italic><tp:taxon-name>Mizotrechus chontalesensis</tp:taxon-name></italic>, <italic><tp:taxon-name>Mizotrechus costaricensis</tp:taxon-name></italic>, <italic><tp:taxon-name>Mizotrechus fortunensis</tp:taxon-name></italic>, <italic><tp:taxon-name>Mizotrechus gorgona</tp:taxon-name></italic>, <italic><tp:taxon-name>Mizotrechus jefe</tp:taxon-name></italic>, <italic><tp:taxon-name>Mizotrechus woldai</tp:taxon-name></italic>, spp. n.</p></caption><graphic xmlns:xlink="http://www.w3.org/1999/xlink" xlink:href="ZooKeys-145-079-g013.jpg" position="float" orientation="portrait" xlink:type="simple"/></fig><fig id="F6" position="float" orientation="portrait"><label>Plate 6.</label><caption><p> Digital Photo-illustrations, anterior femur, ventral aspect: <bold>19</bold> <italic><tp:taxon-name>Mizotrechus minutus</tp:taxon-name></italic> sp. n., ADP124966; type locality. <bold>20</bold> <italic><tp:taxon-name>Mizotrechus dalensi</tp:taxon-name></italic> sp. n., ADP124896; type locality. <bold>21</bold> <italic><tp:taxon-name>Mizotrechus chontalesensis</tp:taxon-name></italic> sp. n., ADP127181; type locality. <bold>22</bold> <italic><tp:taxon-name>Mizotrechus edithpiafae</tp:taxon-name></italic> sp. n., ADP124948; type locality. <bold>23</bold> <italic><tp:taxon-name>Mizotrechus brulei</tp:taxon-name></italic> sp. n., ADP129205; type locality. <bold>24</bold> <italic><tp:taxon-name>Mizotrechus gorgona</tp:taxon-name></italic>. sp. n., ADP128622; type locality.</p></caption><graphic xmlns:xlink="http://www.w3.org/1999/xlink" xlink:href="ZooKeys-145-079-g006.jpg" position="float" orientation="portrait" xlink:type="simple"/></fig></tp:treatment-sec></tp:taxon-treatment>
