# Supplementary material for: Rainforest understory beetles of the Neotropics, Mizotrechus Bates 1872, a generic synopsis with descriptions of new species from Central America and northern South America (Coleoptera, Carabidae, Perigonini)
Source: Zookeys. 2011 Nov 4;(145):79–128. doi: 10.3897/zookeys.145.2274 (PMC3267457; doi:10.3897/zookeys.145.2274)
Supplement: XML Treatment for Mizotrechus gorgona [file zookeys.145.2274-treatment11.xml]

<!DOCTYPE tp:taxon-treatment
  PUBLIC "-//TaxonX//DTD Taxonomic Treatment Publishing DTD v0 20100105//EN" "tax-treatment-NSO.dtd">
<tp:taxon-treatment xmlns:tp="http://www.plazi.org/taxpub"><tp:treatment-meta><mixed-citation publication-type="journal"><person-group><name><surname>Erwin</surname><given-names>Terry L.</given-names></name></person-group><article-title>Rainforest understory beetles of the Neotropics, 
                    <italic>Mizotrechus</italic> Bates 1872, a generic synopsis with descriptions of new species from Central America and northern South America (Coleoptera,  Carabidae, Perigonini)
                </article-title><source>Zookeys</source><day>4</day><month>11</month><year>2011</year><volume>2011</volume><issue>145</issue><fpage>79</fpage><lpage>128</lpage><pub-id pub-id-type="doi">10.3897/zookeys.145.2274</pub-id></mixed-citation></tp:treatment-meta><tp:nomenclature><label>Isla Gorgona trough beetle</label><tp:taxon-name>
                        <tp:taxon-name-part taxon-name-part-type="genus">Mizotrechus</tp:taxon-name-part>
                        <tp:taxon-name-part taxon-name-part-type="species">gorgona</tp:taxon-name-part>
                    <object-id xmlns:xlink="http://www.w3.org/1999/xlink" xlink:type="simple">urn:lsid:zoobank.org:act:14F5ED42-8D4B-4720-829E-5F1145C10EA9</object-id>
                    <object-id xmlns:xlink="http://www.w3.org/1999/xlink" xlink:type="simple">http://species-id.net/wiki/Mizotrechus_gorgona</object-id>
                    </tp:taxon-name><tp:taxon-status xmlns:xlink="http://www.w3.org/1999/xlink" xlink:type="simple">sp. n.</tp:taxon-status><xref ref-type="fig" rid="F3">Figs 10</xref><xref ref-type="fig" rid="F6">24</xref><xref ref-type="fig" rid="F13">39</xref></tp:nomenclature><tp:treatment-sec sec-type="Holotype"><title>Holotype.</title><p>COLOMBIA, Cacua, Isla Gorgona Mancora, 60 m, <named-content xmlns:xlink="http://www.w3.org/1999/xlink" content-type="dwc:verbatimCoordinates" xlink:type="simple">2.96°N, 78.18°W</named-content>, 26 June – 18 July 2000 (H Torres)(UASM: ADP128622, female).</p></tp:treatment-sec><tp:treatment-sec sec-type="Derivation of specific epithet"><title>Derivation of specific epithet.</title><p> The epithet “<italic>gorgona</italic>” is a Latinized noun in apposition and is the name of the island off Colombia where these beetles are found.</p></tp:treatment-sec><tp:treatment-sec sec-type="Proposed English vernacular name"><title>Proposed English vernacular name.</title><p> Isla Gorgona trough beetle.</p></tp:treatment-sec><tp:treatment-sec sec-type="Diagnosis"><title>Diagnosis.</title><p>With the attributes of the genus as described above and moderately large sized for the genus as it is presently understood; adults have castaneous integument, except anterior parts of mandible, baso-lateral corner of labrum, and clypeal suture piceous. Frons shallowly rugose above and behind eye in an arc, not extended on occiput, and moderately punctulate. Occiput moderately punctulate. Pronotum longer than wide with lateral margins narrowly explanate and basally with sharp, not denticulate, hind angles; base smooth, without regular microrugose. Elytra moderately narrow and elongate, apex prolonged, wider than the width of pronotum across anterior third, and with 7 well-impressed irregularly punctulate interneurs, intervals not convex; margins behind humeri serrate, intervals between microsetae dentate. Foreleg femur with markedly serrate postero-ventral margin.</p></tp:treatment-sec><tp:treatment-sec sec-type="Description"><title>Description.</title><p>(<xref ref-type="fig" rid="F3">Figs 10</xref>, <xref ref-type="fig" rid="F6">24</xref>). <italic>Size</italic>: See Appendix 1. Moderately large for genus, ABL = 8.4 mm, SBL = 7.15 mm, TW = 2.86 mm. <italic>Color</italic>: see diagnosis, above. <italic>Luster</italic>: Head, pronotum, and legs shiny; elytra matte. <italic>Head</italic>: Labrum quadrate, apico-medially barely emarginate. Eye small and barely convex. Gena straight. Frons, occiput, and gena glabrous. <italic>Prothorax</italic>: Moderately broad, narrowed slightly toward base, margin narrowly explanate, slightly wider before hind angle; surface punctulate, punctures widespread, very fine, glabrous. <italic>Pterothorax</italic>: Elytron barely convex, intervals nearly flat, all interneurs with well-impressed irregularly-spaced punctures, apex prolonged, slightly rounded at extreme sutural apex. <italic>Legs</italic>: Normal in female; foreleg femur (<xref ref-type="fig" rid="F6">Fig. 24</xref>) with markedly serrate postero-ventral margin, not dentate; posterior trochanter tapered to rounded point in female, length half that of femur. <italic>Abdomen</italic>: Abdominal sterna moderately setiferous, densely medially on II and III; sternum VII barely medially notched in female. <italic>Male genitalia</italic>: Unknown. <italic>Female genitalia</italic>: Not investigated; however, it is likely similar to that illustrated on <xref ref-type="fig" rid="F11">Plate 11</xref>.</p></tp:treatment-sec><tp:treatment-sec sec-type="Dispersal potential"><title>Dispersal potential.</title><p>These beetles are macropterous and capable of flight. They are moderately swift and agile runners.</p></tp:treatment-sec><tp:treatment-sec sec-type="Way of life"><title>Way of life.</title><p>The type specimen was collected in a Malaise trap in the rainforest understory at the type locality. Adults are active in late June, or early July during the “relatively” dry season.</p></tp:treatment-sec><tp:treatment-sec sec-type="Other specimens examined"><title>Other specimens examined.</title><p> None.</p></tp:treatment-sec><tp:treatment-sec sec-type="Geographic distribution"><title>Geographic distribution.</title><p> (<xref ref-type="fig" rid="F13">Fig. 39</xref>). This species is currently known only from the type locality on an island off the Pacific coast of Colombia.</p></tp:treatment-sec><tp:treatment-sec><!--Section generated to contain objects referenced in tp:taxon-treatment.--><fig id="F3" position="float" orientation="portrait"><label>Plate 3.</label><caption><p> Digital Photo-illustrations, habitus, dorsal aspect: <bold>9</bold> <italic><tp:taxon-name>Mizotrechus fortunensi</tp:taxon-name></italic>s sp. n.<bold>,</bold> ABL = 8.7 mm, male holotype, ADP124968; type locality. <bold>10</bold> <italic><tp:taxon-name>Mizotrechus gorgona</tp:taxon-name></italic>. sp. n.<bold>,</bold> ABL = 8.4 mm, female Holotype, ADP128622; type locality. <bold>11</bold> <italic><tp:taxon-name>Mizotrechus grossus</tp:taxon-name></italic> sp. n.<bold>,</bold> dorsal aspect, ABL = 8.9 mm, male paratype, ADP127169; type locality. <bold>12</bold> <italic><tp:taxon-name>Mizotrechus jefe</tp:taxon-name></italic> sp. n.<bold>,</bold> ABL = 6.6 mm, male paratype, ADP011173; type locality.</p></caption><graphic xmlns:xlink="http://www.w3.org/1999/xlink" xlink:href="ZooKeys-145-079-g003.jpg" position="float" orientation="portrait" xlink:type="simple"/></fig><fig id="F6" position="float" orientation="portrait"><label>Plate 6.</label><caption><p> Digital Photo-illustrations, anterior femur, ventral aspect: <bold>19</bold> <italic><tp:taxon-name>Mizotrechus minutus</tp:taxon-name></italic> sp. n., ADP124966; type locality. <bold>20</bold> <italic><tp:taxon-name>Mizotrechus dalensi</tp:taxon-name></italic> sp. n., ADP124896; type locality. <bold>21</bold> <italic><tp:taxon-name>Mizotrechus chontalesensis</tp:taxon-name></italic> sp. n., ADP127181; type locality. <bold>22</bold> <italic><tp:taxon-name>Mizotrechus edithpiafae</tp:taxon-name></italic> sp. n., ADP124948; type locality. <bold>23</bold> <italic><tp:taxon-name>Mizotrechus brulei</tp:taxon-name></italic> sp. n., ADP129205; type locality. <bold>24</bold> <italic><tp:taxon-name>Mizotrechus gorgona</tp:taxon-name></italic>. sp. n., ADP128622; type locality.</p></caption><graphic xmlns:xlink="http://www.w3.org/1999/xlink" xlink:href="ZooKeys-145-079-g006.jpg" position="float" orientation="portrait" xlink:type="simple"/></fig><fig id="F13" position="float" orientation="portrait"><label>Figure 39.</label><caption><p> Distribution symbol map for known localities of <italic><tp:taxon-name>Mizotrechus chontalesensis</tp:taxon-name></italic>, <italic><tp:taxon-name>Mizotrechus costaricensis</tp:taxon-name></italic>, <italic><tp:taxon-name>Mizotrechus fortunensis</tp:taxon-name></italic>, <italic><tp:taxon-name>Mizotrechus gorgona</tp:taxon-name></italic>, <italic><tp:taxon-name>Mizotrechus jefe</tp:taxon-name></italic>, <italic><tp:taxon-name>Mizotrechus woldai</tp:taxon-name></italic>, spp. n.</p></caption><graphic xmlns:xlink="http://www.w3.org/1999/xlink" xlink:href="ZooKeys-145-079-g013.jpg" position="float" orientation="portrait" xlink:type="simple"/></fig><fig id="F11" position="float" orientation="portrait"><label>Plate 11.</label><caption><p><bold>Figure 37.</bold> Digital Photo-illustration, female genitalia: <italic><tp:taxon-name>Mizotrechus dalensi</tp:taxon-name></italic> sp. n., ADP127161; Petite Montague Tortue, Guyane. A. Dorsal aspect. Legend, <bold>bc,</bold> bursa copulatrix; <bold>co,</bold> common oviduct; <bold>sg,</bold> spermathecal gland; <bold>sgd</bold>, spermathecal gland duct; sp, spermatheca. dorsal aspect; <bold>vc</bold>, villous canal; <bold>lt</bold>, laterotergite; <bold>gc1</bold>, gonocoxite 1; <bold>gc2</bold>, gonocoxite 2. B. Gonocoxite 2, dorsal aspect: Legend, <bold>b,</bold> base of gonocoxite 2; <bold>bl</bold>, blade of gonocoxite 2; <bold>des</bold>, dorsal ensiform seta; <bold>ves,</bold> ventral ensiform setae<bold>.</bold></p></caption><graphic xmlns:xlink="http://www.w3.org/1999/xlink" xlink:href="ZooKeys-145-079-g011.jpg" position="float" orientation="portrait" xlink:type="simple"/></fig></tp:treatment-sec></tp:taxon-treatment>
