# Supplementary material for: Rainforest understory beetles of the Neotropics, Mizotrechus Bates 1872, a generic synopsis with descriptions of new species from Central America and northern South America (Coleoptera, Carabidae, Perigonini)
Source: Zookeys. 2011 Nov 4;(145):79–128. doi: 10.3897/zookeys.145.2274 (PMC3267457; doi:10.3897/zookeys.145.2274)
Supplement: XML Treatment for Mizotrechus grossus [file zookeys.145.2274-treatment12.xml]

<!DOCTYPE tp:taxon-treatment
  PUBLIC "-//TaxonX//DTD Taxonomic Treatment Publishing DTD v0 20100105//EN" "tax-treatment-NSO.dtd">
<tp:taxon-treatment xmlns:tp="http://www.plazi.org/taxpub"><tp:treatment-meta><mixed-citation publication-type="journal"><person-group><name><surname>Erwin</surname><given-names>Terry L.</given-names></name></person-group><article-title>Rainforest understory beetles of the Neotropics, 
                    <italic>Mizotrechus</italic> Bates 1872, a generic synopsis with descriptions of new species from Central America and northern South America (Coleoptera,  Carabidae, Perigonini)
                </article-title><source>Zookeys</source><day>4</day><month>11</month><year>2011</year><volume>2011</volume><issue>145</issue><fpage>79</fpage><lpage>128</lpage><pub-id pub-id-type="doi">10.3897/zookeys.145.2274</pub-id></mixed-citation></tp:treatment-meta><tp:nomenclature><label>Gross trough beetle</label><tp:taxon-name>
                        <tp:taxon-name-part taxon-name-part-type="genus">Mizotrechus</tp:taxon-name-part>
                        <tp:taxon-name-part taxon-name-part-type="species">grossus</tp:taxon-name-part>
                    <object-id xmlns:xlink="http://www.w3.org/1999/xlink" xlink:type="simple">urn:lsid:zoobank.org:act:2C262CC2-85AE-4CA2-8BEB-07BEE80B4ADF</object-id>
                    <object-id xmlns:xlink="http://www.w3.org/1999/xlink" xlink:type="simple">http://species-id.net/wiki/Mizotrechus_grossus</object-id>
                    </tp:taxon-name><tp:taxon-status xmlns:xlink="http://www.w3.org/1999/xlink" xlink:type="simple">sp. n.</tp:taxon-status><xref ref-type="fig" rid="F3">Figs 11</xref><xref ref-type="fig" rid="F9">32</xref><xref ref-type="fig" rid="F13">40</xref><xref ref-type="fig" rid="F12">Plate 12</xref></tp:nomenclature><tp:treatment-sec sec-type="Holotype"><title>Holotype.</title><p>GUYANE, Saut Pararé, Arataie River, Nouragues Field Station, 51 m, <named-content xmlns:xlink="http://www.w3.org/1999/xlink" content-type="dwc:verbatimCoordinates" xlink:type="simple">4.0378°N, 52.6725°W</named-content>, 27 March 2010 (S Brule, PH Dalens, &amp; E Poirier)(NMNH: ADP126301, male).</p></tp:treatment-sec><tp:treatment-sec sec-type="Derivation of specific epithet"><title>Derivation of specific epithet</title><p>. The epithet “<italic>grossus</italic>” is a Latin adjective that adequately describes this species with large robust adults.<!--PageBreak--></p></tp:treatment-sec><tp:treatment-sec sec-type="Proposed English vernacular name"><title>Proposed English vernacular name.</title><p> Gross trough beetle.</p></tp:treatment-sec><tp:treatment-sec sec-type="Diagnosis"><title>Diagnosis.</title><p>With the attributes of the genus as described above and very large sized for the genus as it is presently understood; adults have dark castaneous integument, except anterior parts of mandible, baso-lateral corner of labrum, and clypeal suture piceous. Frons shallowly rugose at sides and overall punctulate. Occiput punctulate. Pronotum cordiform with lateral margins straight to well-developed hind angle which is dentate; base densely microrugose. Elytra broad and short, moderately wider than the width of pronotum across anterior third, and with 3 well- impressed interneurs, outer interneurs more shallow toward margin; margins behind humeri uneven, but not evidently serrulate. Foreleg femur dentate on postero-ventral margin near base.</p></tp:treatment-sec><tp:treatment-sec sec-type="Description"><title>Description.</title><p>(<xref ref-type="fig" rid="F3">Figs 11</xref>, <xref ref-type="fig" rid="F9">32</xref>, <xref ref-type="fig" rid="F12">Plate 12</xref>). <italic>Size</italic>: See Appendix 1. Large for genus, ABL = 8.1–8.9 mm, SBL = 7.07–7.71 mm, TW = 2.72–3.26 mm. <italic>Color</italic>: see diagnosis, above. <italic>Luster</italic>: Head, pronotum and legs shiny; elytron shiny but with evident shallow and slightly stretched microsculpture. <italic>Head</italic>: Labrum quadrate and medially emarginate. Eye moderately large, moderately convex. Gena moderately long, straight. Frons, occiput, and gena glabrous. <italic>Prothorax</italic>: Broadly cordiform, narrowed moderately toward base, margin narrowly explanate, more broadly near base, hind angle dentate; surface punctulate, punctures widespread, glabrous, microsculpture nearly effaced. <italic>Pterothorax</italic>: Elytron moderately convex, intervals flat, interneurs striate, not punctate, apex oblique and straight, sutural apex narrowly rounded. Metasternum sparsely setiferous in male. <italic>Legs</italic>: Normal in both sexes; foreleg femur (as in <xref ref-type="fig" rid="F6">Fig. 20</xref>) markedly dentate on postero-ventral margin at basal third; trochanter acute in both sexes, about half the length of the femur. <italic>Abdomen</italic>: Abdominal sterna moderately setiferous; sternum IV of male with narrow and dense patch of decumbent setae. Defense gland system (<xref ref-type="fig" rid="F12">Plate 12</xref>) with two very large, medially slightly concave, bean-shaped pygidial gland reservoirs, each with a markedly long and narrow annulated collecting canal connected to the efferent duct near the base of the gland. <italic>Male genitalia</italic>: Median lobe (<xref ref-type="fig" rid="F9">Fig. 32</xref>) elongate and robust with ostium moderately elongate, over half the length of the median lobe; apex with a losp. n.tulate distal end slightly more bent ventrad than in <italic><tp:taxon-name>Mizotrechus poirieri</tp:taxon-name></italic>, moderately curved in lateral aspect, ventral margin proximal to apex straight then evenly curved to apex; endophallus with complexly folded tracheal fields; phallobase hooded and slightly crested, opening more or less 40 degrees off axis of shaft. Parameres large, left a third longer than the right, both broadly rounded, asetose. <italic>Female genitalia</italic>: Not investigated; however, it is likely similar to that illustrated on <xref ref-type="fig" rid="F11">Plate 11</xref>.</p></tp:treatment-sec><tp:treatment-sec sec-type="Dispersal potential"><title>Dispersal potential.</title><p>These beetles are macropterous and capable of flight. They are moderately swift and agile runners.</p></tp:treatment-sec><tp:treatment-sec sec-type="Way of life"><title>Way of life.</title><p>The type series was collected in a flight intercept trap in the rainforest understory at four locations in Guyane. Adults are active in March, April, June, August, October, November, and December, during both the rainy and dry seasons.</p></tp:treatment-sec><tp:treatment-sec sec-type="Other specimens examined. Paratypes"><title>Other specimens examined. Paratypes.</title><p> Guyane, Saut Pararé, Arataie River, Nouragues Field Station, 51 m, <named-content xmlns:xlink="http://www.w3.org/1999/xlink" content-type="dwc:verbatimCoordinates" xlink:type="simple">4.0378°N, 52.6725°W</named-content>, 26 April 2010 (S Brule, PH Dalens, &amp; E Poirier)(NMNH: ADP127064, female), 15 June 2010 (S Brule, PH Dalens, &amp; E Poirier)(NMNH: ADP127062, ADP127062, females), 24 August 2009 (S Brule, <!--PageBreak-->PH Dalens, &amp; E Poirier)(NMNH: ADP124892, female), 10 October 2009 (S Brule, PH Dalens, &amp; E Poirier)(NMNH: ADP124898, male), 30 November 2009 (S Brule, PH Dalens, &amp; E Poirier)(NMNH: ADP124900, female); Mount Itoupe, 570 m, <named-content xmlns:xlink="http://www.w3.org/1999/xlink" content-type="dwc:verbatimCoordinates" xlink:type="simple">3.0148°N, 53.0721°W</named-content>, 17 March 2010 (S Brule, PH Dalens, &amp; E Poirier)(NMNH: ADP126484, 126486, males); Montagne des Chevaux, Commune de Roura, RN2 PK22, 90 m, <named-content xmlns:xlink="http://www.w3.org/1999/xlink" content-type="dwc:verbatimCoordinates" xlink:type="simple">4.7127°N, 52.3966°W</named-content>, 9 August 2009 (S Brule, PH Dalens, &amp; E Poirier)(NMNH: ADP124958, male), 13 December 2009 (S Brule, PH Dalens, &amp; E Poirier)(NMNH: ADP124962, male); Reserve Tresor, Commune de Roura, Route de KAW km 18, 250 m, <named-content xmlns:xlink="http://www.w3.org/1999/xlink" content-type="dwc:verbatimCoordinates" xlink:type="simple">4.6104°N, 52.2790°W</named-content>, 21 November 2009 (S Brule, PH Dalens, &amp; E Poirier)(NMNH: ADP124972, male), Saül, Commune de Saül, Belvédère de Saül, 283–325 m, <named-content xmlns:xlink="http://www.w3.org/1999/xlink" content-type="dwc:verbatimCoordinates" xlink:type="simple">3.6223°N, 53.2159°W</named-content>, 17 November 2010 (S Brule, PH Dalens, &amp; E Poirier)(NMNH: ADP127169, male), Commune de Regina, Reserve Naturelle des Nouragues Inselberg, Petit Plateau, 144 m, <named-content xmlns:xlink="http://www.w3.org/1999/xlink" content-type="dwc:verbatimCoordinates" xlink:type="simple">4.0833°N, 52.6833°W</named-content>, 5 June 2010 (S Brule, PH Dalens, &amp; E Poirier)(NMNH: ADP127157, male), 27 October 2010 (NMNH: ADP127165, male).</p><p><bold>Geographic distribution</bold>. (<xref ref-type="fig" rid="F14">Fig. 40</xref>). This species is currently known from six localities in the lowlands and midlands of Guyane.</p></tp:treatment-sec><tp:treatment-sec><!--Section generated to contain objects referenced in tp:taxon-treatment.--><fig id="F3" position="float" orientation="portrait"><label>Plate 3.</label><caption><p> Digital Photo-illustrations, habitus, dorsal aspect: <bold>9</bold> <italic><tp:taxon-name>Mizotrechus fortunensi</tp:taxon-name></italic>s sp. n.<bold>,</bold> ABL = 8.7 mm, male holotype, ADP124968; type locality. <bold>10</bold> <italic><tp:taxon-name>Mizotrechus gorgona</tp:taxon-name></italic>. sp. n.<bold>,</bold> ABL = 8.4 mm, female Holotype, ADP128622; type locality. <bold>11</bold> <italic><tp:taxon-name>Mizotrechus grossus</tp:taxon-name></italic> sp. n.<bold>,</bold> dorsal aspect, ABL = 8.9 mm, male paratype, ADP127169; type locality. <bold>12</bold> <italic><tp:taxon-name>Mizotrechus jefe</tp:taxon-name></italic> sp. n.<bold>,</bold> ABL = 6.6 mm, male paratype, ADP011173; type locality.</p></caption><graphic xmlns:xlink="http://www.w3.org/1999/xlink" xlink:href="ZooKeys-145-079-g003.jpg" position="float" orientation="portrait" xlink:type="simple"/></fig><fig id="F9" position="float" orientation="portrait"><label>Plate 9.</label><caption><p> Digital Photo-illustration, male genitalia, median lobe, left lateral, dorsal, and right lateral aspects: <bold>31</bold> <italic><tp:taxon-name>Mizotrechus fortunensis</tp:taxon-name></italic> sp. n., ADP124590; type locality. <bold>32</bold> <italic><tp:taxon-name>Mizotrechus grossus</tp:taxon-name></italic> sp. n., ADP127165; type locality. <bold>33</bold> <italic><tp:taxon-name>Mizotrechus marielaforetae</tp:taxon-name></italic> sp. n., ADP127183; type locality.</p></caption><graphic xmlns:xlink="http://www.w3.org/1999/xlink" xlink:href="ZooKeys-145-079-g009.jpg" position="float" orientation="portrait" xlink:type="simple"/></fig><fig id="F13" position="float" orientation="portrait"><label>Figure 39.</label><caption><p> Distribution symbol map for known localities of <italic><tp:taxon-name>Mizotrechus chontalesensis</tp:taxon-name></italic>, <italic><tp:taxon-name>Mizotrechus costaricensis</tp:taxon-name></italic>, <italic><tp:taxon-name>Mizotrechus fortunensis</tp:taxon-name></italic>, <italic><tp:taxon-name>Mizotrechus gorgona</tp:taxon-name></italic>, <italic><tp:taxon-name>Mizotrechus jefe</tp:taxon-name></italic>, <italic><tp:taxon-name>Mizotrechus woldai</tp:taxon-name></italic>, spp. n.</p></caption><graphic xmlns:xlink="http://www.w3.org/1999/xlink" xlink:href="ZooKeys-145-079-g013.jpg" position="float" orientation="portrait" xlink:type="simple"/></fig><fig id="F12" position="float" orientation="portrait"><label>Plate 12.</label><caption><p><bold>Figure 38.</bold> Digital Photo-illustration, pygidial (defense) gland system: <italic><tp:taxon-name>Mizotrechus grossus</tp:taxon-name></italic> sp. n., dorsal aspect, ADP127064; type locality. Legend: <bold>cc</bold>, collecting canal; <bold>ed</bold>, efferent duct; <bold>edbl</bold>, efferent duct, basal lobe; <bold>gldr</bold>, pygidial gland reservoir. Ovipositor sclerites, Legend: <bold>gc1,</bold> gonocoxite 1; <bold>gc2,</bold> gonocoxite 2; <bold>lt</bold>, laterotergite.</p></caption><graphic xmlns:xlink="http://www.w3.org/1999/xlink" xlink:href="ZooKeys-145-079-g012.jpg" position="float" orientation="portrait" xlink:type="simple"/></fig><fig id="F6" position="float" orientation="portrait"><label>Plate 6.</label><caption><p> Digital Photo-illustrations, anterior femur, ventral aspect: <bold>19</bold> <italic><tp:taxon-name>Mizotrechus minutus</tp:taxon-name></italic> sp. n., ADP124966; type locality. <bold>20</bold> <italic><tp:taxon-name>Mizotrechus dalensi</tp:taxon-name></italic> sp. n., ADP124896; type locality. <bold>21</bold> <italic><tp:taxon-name>Mizotrechus chontalesensis</tp:taxon-name></italic> sp. n., ADP127181; type locality. <bold>22</bold> <italic><tp:taxon-name>Mizotrechus edithpiafae</tp:taxon-name></italic> sp. n., ADP124948; type locality. <bold>23</bold> <italic><tp:taxon-name>Mizotrechus brulei</tp:taxon-name></italic> sp. n., ADP129205; type locality. <bold>24</bold> <italic><tp:taxon-name>Mizotrechus gorgona</tp:taxon-name></italic>. sp. n., ADP128622; type locality.</p></caption><graphic xmlns:xlink="http://www.w3.org/1999/xlink" xlink:href="ZooKeys-145-079-g006.jpg" position="float" orientation="portrait" xlink:type="simple"/></fig><fig id="F11" position="float" orientation="portrait"><label>Plate 11.</label><caption><p><bold>Figure 37.</bold> Digital Photo-illustration, female genitalia: <italic><tp:taxon-name>Mizotrechus dalensi</tp:taxon-name></italic> sp. n., ADP127161; Petite Montague Tortue, Guyane. A. Dorsal aspect. Legend, <bold>bc,</bold> bursa copulatrix; <bold>co,</bold> common oviduct; <bold>sg,</bold> spermathecal gland; <bold>sgd</bold>, spermathecal gland duct; sp, spermatheca. dorsal aspect; <bold>vc</bold>, villous canal; <bold>lt</bold>, laterotergite; <bold>gc1</bold>, gonocoxite 1; <bold>gc2</bold>, gonocoxite 2. B. Gonocoxite 2, dorsal aspect: Legend, <bold>b,</bold> base of gonocoxite 2; <bold>bl</bold>, blade of gonocoxite 2; <bold>des</bold>, dorsal ensiform seta; <bold>ves,</bold> ventral ensiform setae<bold>.</bold></p></caption><graphic xmlns:xlink="http://www.w3.org/1999/xlink" xlink:href="ZooKeys-145-079-g011.jpg" position="float" orientation="portrait" xlink:type="simple"/></fig><fig id="F14" position="float" orientation="portrait"><label>Figure 40.</label><caption><p> Distribution symbol map for known localities of <italic><tp:taxon-name>Mizotrechus batesi</tp:taxon-name></italic>, <italic><tp:taxon-name>Mizotrechus bellorum</tp:taxon-name></italic>, <italic><tp:taxon-name>Mizotrechus belvedere</tp:taxon-name></italic>, <italic><tp:taxon-name>Mizotrechus brulei</tp:taxon-name></italic>, <italic><tp:taxon-name>Mizotrechus dalensi</tp:taxon-name></italic>, <italic><tp:taxon-name>Mizotrechus grossus</tp:taxon-name></italic>, <italic><tp:taxon-name>Mizotrechus marielaforetae</tp:taxon-name></italic>, <italic><tp:taxon-name>Mizotrechus minutus</tp:taxon-name></italic>, <italic><tp:taxon-name>Mizotrechus poirieri</tp:taxon-name></italic>, <italic><tp:taxon-name>Mizotrechus neblinensis</tp:taxon-name></italic>, spp. n.</p></caption><graphic xmlns:xlink="http://www.w3.org/1999/xlink" xlink:href="ZooKeys-145-079-g014.jpg" position="float" orientation="portrait" xlink:type="simple"/></fig></tp:treatment-sec></tp:taxon-treatment>
