# Supplementary material for: Rainforest understory beetles of the Neotropics, Mizotrechus Bates 1872, a generic synopsis with descriptions of new species from Central America and northern South America (Coleoptera, Carabidae, Perigonini)
Source: Zookeys. 2011 Nov 4;(145):79–128. doi: 10.3897/zookeys.145.2274 (PMC3267457; doi:10.3897/zookeys.145.2274)
Supplement: XML Treatment for Mizotrechus jefe [file zookeys.145.2274-treatment13.xml]

<!DOCTYPE tp:taxon-treatment
  PUBLIC "-//TaxonX//DTD Taxonomic Treatment Publishing DTD v0 20100105//EN" "tax-treatment-NSO.dtd">
<tp:taxon-treatment xmlns:tp="http://www.plazi.org/taxpub"><tp:treatment-meta><mixed-citation publication-type="journal"><person-group><name><surname>Erwin</surname><given-names>Terry L.</given-names></name></person-group><article-title>Rainforest understory beetles of the Neotropics, 
                    <italic>Mizotrechus</italic> Bates 1872, a generic synopsis with descriptions of new species from Central America and northern South America (Coleoptera,  Carabidae, Perigonini)
                </article-title><source>Zookeys</source><day>4</day><month>11</month><year>2011</year><volume>2011</volume><issue>145</issue><fpage>79</fpage><lpage>128</lpage><pub-id pub-id-type="doi">10.3897/zookeys.145.2274</pub-id></mixed-citation></tp:treatment-meta><tp:nomenclature><label>Jefe trough beetle</label><tp:taxon-name>
                        <tp:taxon-name-part taxon-name-part-type="genus">Mizotrechus</tp:taxon-name-part>
                        <tp:taxon-name-part taxon-name-part-type="species">jefe</tp:taxon-name-part>
                    <object-id xmlns:xlink="http://www.w3.org/1999/xlink" xlink:type="simple">urn:lsid:zoobank.org:act:3CE7E44F-2EBC-4B71-8251-F041B37D6081</object-id>
                    <object-id xmlns:xlink="http://www.w3.org/1999/xlink" xlink:type="simple">http://species-id.net/wiki/Mizotrechus_jefe</object-id>
                    </tp:taxon-name><tp:taxon-status xmlns:xlink="http://www.w3.org/1999/xlink" xlink:type="simple">sp. n.</tp:taxon-status><xref ref-type="fig" rid="F3">Figs 12</xref><xref ref-type="fig" rid="F9">33</xref><xref ref-type="fig" rid="F13">39</xref></tp:nomenclature><tp:treatment-sec sec-type="Holotype"><title>Holotype.</title><p>PANAMÁ, Panamá Province, Cerro Jefe, 700–750 m, <named-content xmlns:xlink="http://www.w3.org/1999/xlink" content-type="dwc:verbatimCoordinates" xlink:type="simple">9.2311°N, 79.3496°W</named-content>, 20 May 1972 (RT Allen)(NMNH: ADP011173, female).</p></tp:treatment-sec><tp:treatment-sec sec-type="Derivation of specific epithet"><title>Derivation of specific epithet.</title><p> The epithet “<italic>jefe</italic>” is a place name, based on the area where the type specimen was collected.</p></tp:treatment-sec><tp:treatment-sec sec-type="Proposed English vernacular name"><title>Proposed English vernacular name.</title><p> Jefe trough beetle.</p></tp:treatment-sec><tp:treatment-sec sec-type="Diagnosis"><title>Diagnosis.</title><p>With the attributes of the genus as described above and moderately small sized for the genus as it is presently understood; adults have castaneous integument, except anterior parts of mandible, baso-lateral corner of labrum, and clypeal suture piceous. Frons with rugae nearly effaced, punctulate. Occiput punctulate. Pronotum narrowly cordiform with lateral margins shallowly emarginated; base rugulose. Elytra narrow and short, slightly wider than the width of pronotum across anterior third, and with 8 well-impressed interneurs; margins behind humeri moderately serrulate. Foreleg femur with slightly produced ridge on postero-ventral margin.</p></tp:treatment-sec><tp:treatment-sec sec-type="Description"><title>Description.</title><p>(<xref ref-type="fig" rid="F3">Fig. 12</xref>). <italic>Size</italic>: See Appendix 1. Moderately small for genus, ABL = 6.6 mm, SBL = 5.84 mm, TW = 2.27 mm. <italic>Color</italic>: see diagnosis, above. <italic>Luster</italic>: Head, pronotum and legs shiny; elytra shiny yet with evident isodiametric microsculpture. <italic>Head</italic>: Labrum quadrate and medio- apically slightly emarginate. Eye moderately large, moderately convex. Gena moderately long, straight. Frons, occiput, and gena glabrous.<!--PageBreak--> <italic>Prothorax</italic>: Moderately narrow, narrowed slightly toward base, margin narrowly explanate throughout, hind angle about right, not dentate; surface punctulate, punctures widespread, glabrous. <italic>Pterothorax</italic>: Elytron slightly convex, disk flat, intervals flat, interneurs striate, not punctate, apex moderately oblique and straight, sutural apex narrowly rounded. Metasternum sparsely setiferous in female. <italic>Legs</italic>: Normal in female; foreleg femur (as in <xref ref-type="fig" rid="F6">Fig. 21</xref>) with slightly produced, short, slightly arcuate ridge on postero-ventral margin at basal forth, not dentate; trochanter narrowly rounded. <italic>Abdomen</italic>: Abdominal sterna moderately setiferous; sternum IV of female with median patch of setae that is more dense than elsewhere. <italic>Male genitalia</italic>: Unknown. <italic>Female genitalia</italic>: Not investigated; however, it is likely similar to that illustrated on <xref ref-type="fig" rid="F11">Plate 11</xref>.</p></tp:treatment-sec><tp:treatment-sec sec-type="Dispersal potential"><title>Dispersal potential.</title><p>These beetles are macropterous and capable of flight. They are moderately swift and agile runners.</p></tp:treatment-sec><tp:treatment-sec sec-type="Way of life"><title>Way of life.</title><p>The adult holotype was collected along a road in the cloud forest understory. Adults are active in May, during the rainy season.</p><p><bold>Other specimens examined</bold>. None.</p></tp:treatment-sec><tp:treatment-sec sec-type="Geographic distribution"><title>Geographic distribution.</title><p> (<xref ref-type="fig" rid="F13">Fig. 39</xref>). This species is currently known only from the type locality in the midlands of Panamá.</p></tp:treatment-sec><tp:treatment-sec><!--Section generated to contain objects referenced in tp:taxon-treatment.--><fig id="F3" position="float" orientation="portrait"><label>Plate 3.</label><caption><p> Digital Photo-illustrations, habitus, dorsal aspect: <bold>9</bold> <italic><tp:taxon-name>Mizotrechus fortunensi</tp:taxon-name></italic>s sp. n.<bold>,</bold> ABL = 8.7 mm, male holotype, ADP124968; type locality. <bold>10</bold> <italic><tp:taxon-name>Mizotrechus gorgona</tp:taxon-name></italic>. sp. n.<bold>,</bold> ABL = 8.4 mm, female Holotype, ADP128622; type locality. <bold>11</bold> <italic><tp:taxon-name>Mizotrechus grossus</tp:taxon-name></italic> sp. n.<bold>,</bold> dorsal aspect, ABL = 8.9 mm, male paratype, ADP127169; type locality. <bold>12</bold> <italic><tp:taxon-name>Mizotrechus jefe</tp:taxon-name></italic> sp. n.<bold>,</bold> ABL = 6.6 mm, male paratype, ADP011173; type locality.</p></caption><graphic xmlns:xlink="http://www.w3.org/1999/xlink" xlink:href="ZooKeys-145-079-g003.jpg" position="float" orientation="portrait" xlink:type="simple"/></fig><fig id="F9" position="float" orientation="portrait"><label>Plate 9.</label><caption><p> Digital Photo-illustration, male genitalia, median lobe, left lateral, dorsal, and right lateral aspects: <bold>31</bold> <italic><tp:taxon-name>Mizotrechus fortunensis</tp:taxon-name></italic> sp. n., ADP124590; type locality. <bold>32</bold> <italic><tp:taxon-name>Mizotrechus grossus</tp:taxon-name></italic> sp. n., ADP127165; type locality. <bold>33</bold> <italic><tp:taxon-name>Mizotrechus marielaforetae</tp:taxon-name></italic> sp. n., ADP127183; type locality.</p></caption><graphic xmlns:xlink="http://www.w3.org/1999/xlink" xlink:href="ZooKeys-145-079-g009.jpg" position="float" orientation="portrait" xlink:type="simple"/></fig><fig id="F13" position="float" orientation="portrait"><label>Figure 39.</label><caption><p> Distribution symbol map for known localities of <italic><tp:taxon-name>Mizotrechus chontalesensis</tp:taxon-name></italic>, <italic><tp:taxon-name>Mizotrechus costaricensis</tp:taxon-name></italic>, <italic><tp:taxon-name>Mizotrechus fortunensis</tp:taxon-name></italic>, <italic><tp:taxon-name>Mizotrechus gorgona</tp:taxon-name></italic>, <italic><tp:taxon-name>Mizotrechus jefe</tp:taxon-name></italic>, <italic><tp:taxon-name>Mizotrechus woldai</tp:taxon-name></italic>, spp. n.</p></caption><graphic xmlns:xlink="http://www.w3.org/1999/xlink" xlink:href="ZooKeys-145-079-g013.jpg" position="float" orientation="portrait" xlink:type="simple"/></fig><fig id="F6" position="float" orientation="portrait"><label>Plate 6.</label><caption><p> Digital Photo-illustrations, anterior femur, ventral aspect: <bold>19</bold> <italic><tp:taxon-name>Mizotrechus minutus</tp:taxon-name></italic> sp. n., ADP124966; type locality. <bold>20</bold> <italic><tp:taxon-name>Mizotrechus dalensi</tp:taxon-name></italic> sp. n., ADP124896; type locality. <bold>21</bold> <italic><tp:taxon-name>Mizotrechus chontalesensis</tp:taxon-name></italic> sp. n., ADP127181; type locality. <bold>22</bold> <italic><tp:taxon-name>Mizotrechus edithpiafae</tp:taxon-name></italic> sp. n., ADP124948; type locality. <bold>23</bold> <italic><tp:taxon-name>Mizotrechus brulei</tp:taxon-name></italic> sp. n., ADP129205; type locality. <bold>24</bold> <italic><tp:taxon-name>Mizotrechus gorgona</tp:taxon-name></italic>. sp. n., ADP128622; type locality.</p></caption><graphic xmlns:xlink="http://www.w3.org/1999/xlink" xlink:href="ZooKeys-145-079-g006.jpg" position="float" orientation="portrait" xlink:type="simple"/></fig><fig id="F11" position="float" orientation="portrait"><label>Plate 11.</label><caption><p><bold>Figure 37.</bold> Digital Photo-illustration, female genitalia: <italic><tp:taxon-name>Mizotrechus dalensi</tp:taxon-name></italic> sp. n., ADP127161; Petite Montague Tortue, Guyane. A. Dorsal aspect. Legend, <bold>bc,</bold> bursa copulatrix; <bold>co,</bold> common oviduct; <bold>sg,</bold> spermathecal gland; <bold>sgd</bold>, spermathecal gland duct; sp, spermatheca. dorsal aspect; <bold>vc</bold>, villous canal; <bold>lt</bold>, laterotergite; <bold>gc1</bold>, gonocoxite 1; <bold>gc2</bold>, gonocoxite 2. B. Gonocoxite 2, dorsal aspect: Legend, <bold>b,</bold> base of gonocoxite 2; <bold>bl</bold>, blade of gonocoxite 2; <bold>des</bold>, dorsal ensiform seta; <bold>ves,</bold> ventral ensiform setae<bold>.</bold></p></caption><graphic xmlns:xlink="http://www.w3.org/1999/xlink" xlink:href="ZooKeys-145-079-g011.jpg" position="float" orientation="portrait" xlink:type="simple"/></fig></tp:treatment-sec></tp:taxon-treatment>
