# Supplementary material for: Rainforest understory beetles of the Neotropics, Mizotrechus Bates 1872, a generic synopsis with descriptions of new species from Central America and northern South America (Coleoptera, Carabidae, Perigonini)
Source: Zookeys. 2011 Nov 4;(145):79–128. doi: 10.3897/zookeys.145.2274 (PMC3267457; doi:10.3897/zookeys.145.2274)
Supplement: XML Treatment for Mizotrechus marielaforetae [file zookeys.145.2274-treatment14.xml]

<!DOCTYPE tp:taxon-treatment
  PUBLIC "-//TaxonX//DTD Taxonomic Treatment Publishing DTD v0 20100105//EN" "tax-treatment-NSO.dtd">
<tp:taxon-treatment xmlns:tp="http://www.plazi.org/taxpub"><tp:treatment-meta><mixed-citation publication-type="journal"><person-group><name><surname>Erwin</surname><given-names>Terry L.</given-names></name></person-group><article-title>Rainforest understory beetles of the Neotropics, 
                    <italic>Mizotrechus</italic> Bates 1872, a generic synopsis with descriptions of new species from Central America and northern South America (Coleoptera,  Carabidae, Perigonini)
                </article-title><source>Zookeys</source><day>4</day><month>11</month><year>2011</year><volume>2011</volume><issue>145</issue><fpage>79</fpage><lpage>128</lpage><pub-id pub-id-type="doi">10.3897/zookeys.145.2274</pub-id></mixed-citation></tp:treatment-meta><tp:nomenclature><label>Laforêt’s trough beetle</label><tp:taxon-name>
                        <tp:taxon-name-part taxon-name-part-type="genus">Mizotrechus</tp:taxon-name-part>
                        <tp:taxon-name-part taxon-name-part-type="species">marielaforetae</tp:taxon-name-part>
                    <object-id xmlns:xlink="http://www.w3.org/1999/xlink" xlink:type="simple">urn:lsid:zoobank.org:act:552D9468-9A77-49AF-A12D-5774041E1875</object-id>
                    <object-id xmlns:xlink="http://www.w3.org/1999/xlink" xlink:type="simple">http://species-id.net/wiki/Mizotrechus_marielaforetae</object-id>
                    </tp:taxon-name><tp:taxon-status xmlns:xlink="http://www.w3.org/1999/xlink" xlink:type="simple">sp. n.</tp:taxon-status><xref ref-type="fig" rid="F4">Figs 13</xref><xref ref-type="fig" rid="F8">30</xref><xref ref-type="fig" rid="F14">40</xref></tp:nomenclature><tp:treatment-sec sec-type="Holotype"><title>Holotype.</title><p> GUYANE, Montagne des Chevaux, Commune de Roura, RN2 PK22, 90 m, <named-content xmlns:xlink="http://www.w3.org/1999/xlink" content-type="dwc:verbatimCoordinates" xlink:type="simple">4.7127°N, 52.3966°W</named-content>, 28 November 2010 (S Brule, PH Dalens, &amp; E Poirier)(NMNH: ADP127183, male).</p></tp:treatment-sec><tp:treatment-sec sec-type="Derivation of specific epithet"><title>Derivation of specific epithet.</title><p> The epithet “<italic>marielaforetae</italic>” is an eponym, based on the full stage name of Marie Laforêt, the famous French actress and singer, 5 October 1939 – present, whose voice has a range of diversity like that found in the carabid species richness of Guyane, and who sang a variety of “torch songs”, and here I play on the word “torch”, the same word that applies to that being used to ignite the forests of the unique tropical rainforests of South America, an Armageddon in our own times.</p></tp:treatment-sec><tp:treatment-sec sec-type="Proposed English vernacular name"><title>Proposed English vernacular name.</title><p> Laforêt’s trough beetle.</p></tp:treatment-sec><tp:treatment-sec sec-type="Diagnosis"><title>Diagnosis.</title><p>With the attributes of the genus as described above and medium sized for the genus as it is presently understood; adults have castaneous integument, except anterior parts of mandible, baso-lateral corner of labrum, and clypeal suture piceous. Frons without evident rugae, punctulate. Occiput at sides with evident rugae, punctulate. Pronotum nearly quadrate, quite narrowed behind, with lateral margins straight to hind angle, hind angle dentate, tooth small; base densely punctate. Elytra moderately broad and short, slightly wider than the width of pronotum across anterior third, and with only interneur 1 deeply engraved, 2–5 readily evident yet more shallowly <!--PageBreak--><!--PageBreak-->impressed, 6–8 traceable, none punctate; margins behind humeri entire, slightly emarginate. Foreleg femur with slightly produced ridge on postero-ventral margin.</p></tp:treatment-sec><tp:treatment-sec sec-type="Description"><title>Description.</title><p>(<xref ref-type="fig" rid="F4">Figs 13</xref>, <xref ref-type="fig" rid="F8">30</xref>). <italic>Size</italic>: See Appendix 1. Moderately small sized for the genus, ABL = 5.9 mm, SBL = 5.12 mm, TW = 2.18 mm. <italic>Color</italic>: see diagnosis, above. <italic>Luster</italic>: Head, pronotum, and legs shiny, elytra duller due to shallowly engraved slightly stretched microsculpture. <italic>Head</italic>: Labrum quadrate and apico-medially emarginate. Eye large, moderately convex. Gena moderately long, straight. Frons, occiput, and gena glabrous. <italic>Prothorax</italic>: Narrow, quadrate, narrowed moderately toward base, margins straight before hind angle, angle dentate, tooth small, margin moderately explanate except wider at hind angle; surface punctulate, punctures widespread, glabrous. <italic>Pterothorax</italic>: Elytron moderately convex, intervals flat, proximal interneurs not punctate, distal interneurs somewhat punctate, apex moderately oblique and straight, sutural apex narrowly rounded. Metasternum sparsely setiferous in male. <italic>Legs</italic>: Normal in male; foreleg femur (as in <xref ref-type="fig" rid="F6">Fig. 23</xref>) with slightly produced ridge on postero-ventral margin, not dentate; posterior trochanter narrowly rounded at apex, about half the length of the femur. <italic>Abdomen</italic>: Abdominal sterna moderately setiferous; sternum IV of male with narrow and dense patch of decumbent setae. <italic>Male genitalia</italic>: Median lobe (<xref ref-type="fig" rid="F8">Fig. 30</xref>) short and robust with ostium moderately elongate, over half the length of the median lobe; apex with a short narrowly rounded distal end, ventral margin proximal to apex straight, then abruptly curved to apex; endophallus with complexly folded tracheal fields; phallobase hooded, opening more or less 40 degrees off axis of shaft. Parameres large, left a third longer than the right, both broadly rounded, asetose. <italic>Female genitalia</italic>: Unknown.</p><fig id="F4" position="float" orientation="portrait"><label>Plate 4.</label><caption><p> Digital Photo-illustrations, habitus, dorsal aspect: <bold>13</bold> <italic><tp:taxon-name>Mizotrechus marielaforetae</tp:taxon-name></italic> sp. n.<bold>,</bold> dorsal aspect, ABL = 5.9 mm, male paratype, ADP127183, type locality. <bold>14</bold> <italic><tp:taxon-name>Mizotrechus minutus</tp:taxon-name></italic> sp. n.,ABL = 4.4 mm, female paratype, ADP124920; Guyane, Commune de Saül, Belvédère de Saül. <bold>15</bold> <italic><tp:taxon-name>Mizotrechus neblinensis</tp:taxon-name></italic> sp. n.,dorsal aspect, ABL = 6.9 mm, female holotype, ADP124944; type locality. <bold>16</bold> <italic><tp:taxon-name>Mizotrechus novemstriatus</tp:taxon-name></italic> <xref ref-type="bibr" rid="B1">Bates 1872</xref>, ABL = 7.2 mm, female lectotype, ADP127163; type locality.</p></caption><graphic xmlns:xlink="http://www.w3.org/1999/xlink" xlink:href="ZooKeys-145-079-g004.jpg" position="float" orientation="portrait" xlink:type="simple"/></fig></tp:treatment-sec><tp:treatment-sec sec-type="Dispersal potential"><title>Dispersal potential.</title><p>These beetles are macropterous and capable of flight. They are moderately swift and agile runners.</p></tp:treatment-sec><tp:treatment-sec sec-type="Way of life"><title>Way of life.</title><p>The adult holotype was collected in a flight intercept trap in the rainforest understory. Adults are active in November, at the end of the dry season.</p></tp:treatment-sec><tp:treatment-sec sec-type="Other specimens examined"><title>Other specimens examined.</title><p> None.</p><p><bold>Geographic distribution</bold>. (<xref ref-type="fig" rid="F14">Fig. 40</xref>). This species is currently known only from the type locality in the lowlands of Guyane.</p></tp:treatment-sec><tp:treatment-sec><!--Section generated to contain objects referenced in tp:taxon-treatment.--><fig id="F8" position="float" orientation="portrait"><label>Plate 8.</label><caption><p> Digital Photo-illustration, male genitalia, median lobe and parameres, left lateral, dorsal, and right lateral aspects: <bold>28</bold> <italic><tp:taxon-name>Mizotrechus costaricensis</tp:taxon-name></italic> sp. n., ADP128620: type locality. <bold>29</bold> <italic><tp:taxon-name>Mizotrechus dalensi</tp:taxon-name></italic> sp. n., ADP129203, Guyane, Saut Pararé, Arataie River, Nouragues Field Station. <bold>30</bold> <italic><tp:taxon-name>Mizotrechus edithpiafae</tp:taxon-name></italic> sp. n., ADP129203; G<sup>er</sup> ?locality (see text).</p></caption><graphic xmlns:xlink="http://www.w3.org/1999/xlink" xlink:href="ZooKeys-145-079-g008.jpg" position="float" orientation="portrait" xlink:type="simple"/></fig><fig id="F14" position="float" orientation="portrait"><label>Figure 40.</label><caption><p> Distribution symbol map for known localities of <italic><tp:taxon-name>Mizotrechus batesi</tp:taxon-name></italic>, <italic><tp:taxon-name>Mizotrechus bellorum</tp:taxon-name></italic>, <italic><tp:taxon-name>Mizotrechus belvedere</tp:taxon-name></italic>, <italic><tp:taxon-name>Mizotrechus brulei</tp:taxon-name></italic>, <italic><tp:taxon-name>Mizotrechus dalensi</tp:taxon-name></italic>, <italic><tp:taxon-name>Mizotrechus grossus</tp:taxon-name></italic>, <italic><tp:taxon-name>Mizotrechus marielaforetae</tp:taxon-name></italic>, <italic><tp:taxon-name>Mizotrechus minutus</tp:taxon-name></italic>, <italic><tp:taxon-name>Mizotrechus poirieri</tp:taxon-name></italic>, <italic><tp:taxon-name>Mizotrechus neblinensis</tp:taxon-name></italic>, spp. n.</p></caption><graphic xmlns:xlink="http://www.w3.org/1999/xlink" xlink:href="ZooKeys-145-079-g014.jpg" position="float" orientation="portrait" xlink:type="simple"/></fig><fig id="F6" position="float" orientation="portrait"><label>Plate 6.</label><caption><p> Digital Photo-illustrations, anterior femur, ventral aspect: <bold>19</bold> <italic><tp:taxon-name>Mizotrechus minutus</tp:taxon-name></italic> sp. n., ADP124966; type locality. <bold>20</bold> <italic><tp:taxon-name>Mizotrechus dalensi</tp:taxon-name></italic> sp. n., ADP124896; type locality. <bold>21</bold> <italic><tp:taxon-name>Mizotrechus chontalesensis</tp:taxon-name></italic> sp. n., ADP127181; type locality. <bold>22</bold> <italic><tp:taxon-name>Mizotrechus edithpiafae</tp:taxon-name></italic> sp. n., ADP124948; type locality. <bold>23</bold> <italic><tp:taxon-name>Mizotrechus brulei</tp:taxon-name></italic> sp. n., ADP129205; type locality. <bold>24</bold> <italic><tp:taxon-name>Mizotrechus gorgona</tp:taxon-name></italic>. sp. n., ADP128622; type locality.</p></caption><graphic xmlns:xlink="http://www.w3.org/1999/xlink" xlink:href="ZooKeys-145-079-g006.jpg" position="float" orientation="portrait" xlink:type="simple"/></fig></tp:treatment-sec><ref-list><ref id="B1"><mixed-citation xmlns:xlink="http://www.w3.org/1999/xlink" xlink:type="simple"><person-group><name name-style="western"><surname>Bates</surname><given-names>HW</given-names></name></person-group> (<year>1872</year>)<article-title> Notes on Carabidae, and descriptions of new species (No. 12).</article-title><source>Entomologist‘s Monthly Magazine </source><volume>8</volume>: <fpage>199</fpage>-<lpage>202</lpage>.</mixed-citation></ref></ref-list></tp:taxon-treatment>
