# Supplementary material for: Rainforest understory beetles of the Neotropics, Mizotrechus Bates 1872, a generic synopsis with descriptions of new species from Central America and northern South America (Coleoptera, Carabidae, Perigonini)
Source: Zookeys. 2011 Nov 4;(145):79–128. doi: 10.3897/zookeys.145.2274 (PMC3267457; doi:10.3897/zookeys.145.2274)
Supplement: XML Treatment for Mizotrechus neblinensis [file zookeys.145.2274-treatment16.xml]

<!DOCTYPE tp:taxon-treatment
  PUBLIC "-//TaxonX//DTD Taxonomic Treatment Publishing DTD v0 20100105//EN" "tax-treatment-NSO.dtd">
<tp:taxon-treatment xmlns:tp="http://www.plazi.org/taxpub"><tp:treatment-meta><mixed-citation publication-type="journal"><person-group><name><surname>Erwin</surname><given-names>Terry L.</given-names></name></person-group><article-title>Rainforest understory beetles of the Neotropics, 
                    <italic>Mizotrechus</italic> Bates 1872, a generic synopsis with descriptions of new species from Central America and northern South America (Coleoptera,  Carabidae, Perigonini)
                </article-title><source>Zookeys</source><day>4</day><month>11</month><year>2011</year><volume>2011</volume><issue>145</issue><fpage>79</fpage><lpage>128</lpage><pub-id pub-id-type="doi">10.3897/zookeys.145.2274</pub-id></mixed-citation></tp:treatment-meta><tp:nomenclature><label>Tipui trough beetle</label><tp:taxon-name>
                        <tp:taxon-name-part taxon-name-part-type="genus">Mizotrechus</tp:taxon-name-part>
                        <tp:taxon-name-part taxon-name-part-type="species">neblinensis</tp:taxon-name-part>
                    <object-id xmlns:xlink="http://www.w3.org/1999/xlink" xlink:type="simple">urn:lsid:zoobank.org:act:11B2AD1D-46FC-45BD-8F93-4BA20D3CA2CF</object-id>
                    <object-id xmlns:xlink="http://www.w3.org/1999/xlink" xlink:type="simple">http://species-id.net/wiki/Mizotrechus_neblinensis</object-id>
                    </tp:taxon-name><tp:taxon-status xmlns:xlink="http://www.w3.org/1999/xlink" xlink:type="simple">sp. n.</tp:taxon-status><xref ref-type="fig" rid="F4">Figs 15</xref><xref ref-type="fig" rid="F10">35</xref><xref ref-type="fig" rid="F14">40</xref><xref ref-type="fig" rid="F15">41</xref></tp:nomenclature><tp:treatment-sec sec-type="Holotype"><title>Holotype.</title><p>VENEZUELA<bold>,</bold> Amazonas, Cerro de la Neblina (Smithsonian Basecamp), 140 m, <named-content xmlns:xlink="http://www.w3.org/1999/xlink" content-type="dwc:verbatimCoordinates" xlink:type="simple">0.0148°N, 66.1604°W</named-content>, 10–20 February 1985 (PJ Spangler, PM Spangler, RE Faitoute &amp; WE Steiner)(NMNH: ADP124944, female).</p></tp:treatment-sec><tp:treatment-sec sec-type="Derivation of specific epithet"><title>Derivation of specific epithet.</title><p> The epithet “<bold><italic>neblinensis</italic></bold>” is a Latinized noun in apposition, based on a geographic name formed from Pico de Neblina, a tipui on the border of Venezuela and Brazil, the area in which adults of this species have been found, and the Latin suffix „-<italic>ensis</italic>,“ meaning of, or from that place.</p></tp:treatment-sec><tp:treatment-sec sec-type="Proposed English vernacular name"><title>Proposed English vernacular name.</title><p> Tipui trough beetle.</p></tp:treatment-sec><tp:treatment-sec sec-type="Diagnosis"><title>Diagnosis.</title><p>With the attributes of the genus as described above and medium sized for the genus as it is presently understood; adults have castaneous integument, except anterior parts of mandible, baso-lateral corner of labrum, and clypeal suture piceous. Frons with nearly effaced rugae, punctulate. Occiput punctulate. Pronotum nearly quadrate with lateral margins straight to hind angle, hind angle a very small tooth; base densely rugulose. Elytra broad and short, slightly wider than the width of pronotum across anterior third, and with 6 evident shallowly impressed interneurs, 7–8 nearly effaced; margins behind humeri moderately serrulate. Foreleg femur with markedly developed and produced ridge on postero-ventral margin.</p></tp:treatment-sec><tp:treatment-sec sec-type="Description"><title>Description.</title><p>(<xref ref-type="fig" rid="F4">Figs 15</xref>, <xref ref-type="fig" rid="F10">35</xref>). <italic>Size</italic>: See Appendix 1. Medium sized for the genus, ABL = 6.4–6.9 mm, SBL = 5.54–6.12 mm, TW = 2.25–2.46 mm. <italic>Color</italic>: see diagnosis, above. <italic>Luster</italic>: Head, pronotum, elytra and legs shiny, microsculpture absent. <italic>Head</italic>: Labrum quadrate and apico- medially emarginate. Eye large, moderately convex. Gena moderately long, straight. Frons, occiput, and gena glabrous. <italic>Prothorax</italic>: Broad, narrowed slightly toward base, margin narrowly explanate except wider at hind angle, hind angle a very small tooth; surface punctulate, punctures widespread, glabrous. <italic>Pterothorax</italic>: Elytron moderately convex, disk flat, intervals flat, interneurs striato-punctate, punctures small, shallow, apex oblique and straight, sutural apex narrowly rounded. Metasternum sparsely setiferous in male. <italic>Legs</italic>: Normal in both sexes; foreleg femur (as in <xref ref-type="fig" rid="F6">Fig. 22</xref>) ridged along the posterio-ventral margin and markedly produced at middle of ridge; posterior trochanter narrowly rounded at apex, about half the length of the femur. <italic>Abdomen</italic>: Abdominal sterna moderately setiferous; sternum IV of female with denser patch of setae at midline. <italic>Male genitalia</italic>: Median lobe (<xref ref-type="fig" rid="F10">Fig. 35</xref>) short and robust with ostium moderately elongate, over half the length of the median lobe; apex a short blunt distal end, slightly curved in lateral aspect, ventral margin proximal to apex evenly arched and barely curved to apex; endophallus with complexly folded tracheal fields; phallobase hooded, opening more or less five degrees off axis of shaft. Parameres large, left a third longer than the right, both broadly rounded, asetose. <italic>Female genitalia</italic>: Not investigated; however, it is likely similar to that illustrated on <xref ref-type="fig" rid="F11">Plate 11</xref>.<!--PageBreak--></p></tp:treatment-sec><tp:treatment-sec sec-type="Dispersal potential"><title>Dispersal potential.</title><p>These beetles are macropterous and capable of flight. They are moderately swift and agile runners.</p></tp:treatment-sec><tp:treatment-sec sec-type="Way of life"><title>Way of life.</title><p>The adult holotype was collected in a flight intercept trap in the rainforest understory. Adults are active in February, in the rainy season.</p></tp:treatment-sec><tp:treatment-sec sec-type="Other specimens examined"><title>Other specimens examined.</title><p> <bold>Paratypes</bold>: Guyane, Montagne des Chevaux, Commune de Roura, RN2 PK22, 90 m, <named-content xmlns:xlink="http://www.w3.org/1999/xlink" content-type="dwc:verbatimCoordinates" xlink:type="simple">4.7127°N, 52.3966°W</named-content>, 19 September 2009 (NMNH: ADP124970, male), 31 October 2010 (NMNH: ADP128733, male). Venezuela<bold>,</bold> Amazonas, Cerro de la Neblina (Smithsonian Basecamp), 140 m, <named-content xmlns:xlink="http://www.w3.org/1999/xlink" content-type="dwc:verbatimCoordinates" xlink:type="simple">0.0148°N, 66.1604°W</named-content>, 10–20 February 1985 (PJ Spangler, PM Spangler, RE Faitoute &amp; WE Steiner)(NMNH: ADP124948, female).</p></tp:treatment-sec><tp:treatment-sec sec-type="Geographic distribution"><title>Geographic distribution</title><p>. (<xref ref-type="fig" rid="F14">Figs 40</xref>, <xref ref-type="fig" rid="F15">41</xref>). This species is currently known from lowland localities, one each in Guyane and Venezuela.</p></tp:treatment-sec><tp:treatment-sec><!--Section generated to contain objects referenced in tp:taxon-treatment.--><fig id="F4" position="float" orientation="portrait"><label>Plate 4.</label><caption><p> Digital Photo-illustrations, habitus, dorsal aspect: <bold>13</bold> <italic><tp:taxon-name>Mizotrechus marielaforetae</tp:taxon-name></italic> sp. n.<bold>,</bold> dorsal aspect, ABL = 5.9 mm, male paratype, ADP127183, type locality. <bold>14</bold> <italic><tp:taxon-name>Mizotrechus minutus</tp:taxon-name></italic> sp. n.,ABL = 4.4 mm, female paratype, ADP124920; Guyane, Commune de Saül, Belvédère de Saül. <bold>15</bold> <italic><tp:taxon-name>Mizotrechus neblinensis</tp:taxon-name></italic> sp. n.,dorsal aspect, ABL = 6.9 mm, female holotype, ADP124944; type locality. <bold>16</bold> <italic><tp:taxon-name>Mizotrechus novemstriatus</tp:taxon-name></italic> <xref ref-type="bibr" rid="B1">Bates 1872</xref>, ABL = 7.2 mm, female lectotype, ADP127163; type locality.</p></caption><graphic xmlns:xlink="http://www.w3.org/1999/xlink" xlink:href="ZooKeys-145-079-g004.jpg" position="float" orientation="portrait" xlink:type="simple"/></fig><fig id="F10" position="float" orientation="portrait"><label>Plate 10.</label><caption><p> Digital Photo-illustration, male genitalia, median lobe, left lateral, dorsal, and right lateral aspects: <bold>34</bold> <italic><tp:taxon-name>Mizotrechus minutus</tp:taxon-name></italic> sp. n., ADP124902; type locality. <bold>35</bold> <italic><tp:taxon-name>Mizotrechus neblinensis</tp:taxon-name></italic> sp. n., ADP124944; type locality. <bold>36</bold> <italic><tp:taxon-name>Mizotrechus poirieri</tp:taxon-name></italic> sp. n., ADP124888; type locality.</p></caption><graphic xmlns:xlink="http://www.w3.org/1999/xlink" xlink:href="ZooKeys-145-079-g010.jpg" position="float" orientation="portrait" xlink:type="simple"/></fig><fig id="F14" position="float" orientation="portrait"><label>Figure 40.</label><caption><p> Distribution symbol map for known localities of <italic><tp:taxon-name>Mizotrechus batesi</tp:taxon-name></italic>, <italic><tp:taxon-name>Mizotrechus bellorum</tp:taxon-name></italic>, <italic><tp:taxon-name>Mizotrechus belvedere</tp:taxon-name></italic>, <italic><tp:taxon-name>Mizotrechus brulei</tp:taxon-name></italic>, <italic><tp:taxon-name>Mizotrechus dalensi</tp:taxon-name></italic>, <italic><tp:taxon-name>Mizotrechus grossus</tp:taxon-name></italic>, <italic><tp:taxon-name>Mizotrechus marielaforetae</tp:taxon-name></italic>, <italic><tp:taxon-name>Mizotrechus minutus</tp:taxon-name></italic>, <italic><tp:taxon-name>Mizotrechus poirieri</tp:taxon-name></italic>, <italic><tp:taxon-name>Mizotrechus neblinensis</tp:taxon-name></italic>, spp. n.</p></caption><graphic xmlns:xlink="http://www.w3.org/1999/xlink" xlink:href="ZooKeys-145-079-g014.jpg" position="float" orientation="portrait" xlink:type="simple"/></fig><fig id="F15" position="float" orientation="portrait"><label>Figure 41.</label><caption><p> Distribution symbol map for known localities of <italic><tp:taxon-name>Mizotrechus neblinensis</tp:taxon-name></italic>, sp. n., <italic><tp:taxon-name>Mizotrechus novemstriatus</tp:taxon-name></italic> Bates.</p></caption><graphic xmlns:xlink="http://www.w3.org/1999/xlink" xlink:href="ZooKeys-145-079-g015.jpg" position="float" orientation="portrait" xlink:type="simple"/></fig><fig id="F6" position="float" orientation="portrait"><label>Plate 6.</label><caption><p> Digital Photo-illustrations, anterior femur, ventral aspect: <bold>19</bold> <italic><tp:taxon-name>Mizotrechus minutus</tp:taxon-name></italic> sp. n., ADP124966; type locality. <bold>20</bold> <italic><tp:taxon-name>Mizotrechus dalensi</tp:taxon-name></italic> sp. n., ADP124896; type locality. <bold>21</bold> <italic><tp:taxon-name>Mizotrechus chontalesensis</tp:taxon-name></italic> sp. n., ADP127181; type locality. <bold>22</bold> <italic><tp:taxon-name>Mizotrechus edithpiafae</tp:taxon-name></italic> sp. n., ADP124948; type locality. <bold>23</bold> <italic><tp:taxon-name>Mizotrechus brulei</tp:taxon-name></italic> sp. n., ADP129205; type locality. <bold>24</bold> <italic><tp:taxon-name>Mizotrechus gorgona</tp:taxon-name></italic>. sp. n., ADP128622; type locality.</p></caption><graphic xmlns:xlink="http://www.w3.org/1999/xlink" xlink:href="ZooKeys-145-079-g006.jpg" position="float" orientation="portrait" xlink:type="simple"/></fig><fig id="F11" position="float" orientation="portrait"><label>Plate 11.</label><caption><p><bold>Figure 37.</bold> Digital Photo-illustration, female genitalia: <italic><tp:taxon-name>Mizotrechus dalensi</tp:taxon-name></italic> sp. n., ADP127161; Petite Montague Tortue, Guyane. A. Dorsal aspect. Legend, <bold>bc,</bold> bursa copulatrix; <bold>co,</bold> common oviduct; <bold>sg,</bold> spermathecal gland; <bold>sgd</bold>, spermathecal gland duct; sp, spermatheca. dorsal aspect; <bold>vc</bold>, villous canal; <bold>lt</bold>, laterotergite; <bold>gc1</bold>, gonocoxite 1; <bold>gc2</bold>, gonocoxite 2. B. Gonocoxite 2, dorsal aspect: Legend, <bold>b,</bold> base of gonocoxite 2; <bold>bl</bold>, blade of gonocoxite 2; <bold>des</bold>, dorsal ensiform seta; <bold>ves,</bold> ventral ensiform setae<bold>.</bold></p></caption><graphic xmlns:xlink="http://www.w3.org/1999/xlink" xlink:href="ZooKeys-145-079-g011.jpg" position="float" orientation="portrait" xlink:type="simple"/></fig></tp:treatment-sec><ref-list><ref id="B1"><mixed-citation xmlns:xlink="http://www.w3.org/1999/xlink" xlink:type="simple"><person-group><name name-style="western"><surname>Bates</surname><given-names>HW</given-names></name></person-group> (<year>1872</year>)<article-title> Notes on Carabidae, and descriptions of new species (No. 12).</article-title><source>Entomologist‘s Monthly Magazine </source><volume>8</volume>: <fpage>199</fpage>-<lpage>202</lpage>.</mixed-citation></ref></ref-list></tp:taxon-treatment>
