# Supplementary material for: Rainforest understory beetles of the Neotropics, Mizotrechus Bates 1872, a generic synopsis with descriptions of new species from Central America and northern South America (Coleoptera, Carabidae, Perigonini)
Source: Zookeys. 2011 Nov 4;(145):79–128. doi: 10.3897/zookeys.145.2274 (PMC3267457; doi:10.3897/zookeys.145.2274)
Supplement: XML Treatment for Mizotrechus novemstriatus [file zookeys.145.2274-treatment17.xml]

<!DOCTYPE tp:taxon-treatment
  PUBLIC "-//TaxonX//DTD Taxonomic Treatment Publishing DTD v0 20100105//EN" "tax-treatment-NSO.dtd">
<tp:taxon-treatment xmlns:tp="http://www.plazi.org/taxpub"><tp:treatment-meta><mixed-citation publication-type="journal"><person-group><name><surname>Erwin</surname><given-names>Terry L.</given-names></name></person-group><article-title>Rainforest understory beetles of the Neotropics, 
                    <italic>Mizotrechus</italic> Bates 1872, a generic synopsis with descriptions of new species from Central America and northern South America (Coleoptera,  Carabidae, Perigonini)
                </article-title><source>Zookeys</source><day>4</day><month>11</month><year>2011</year><volume>2011</volume><issue>145</issue><fpage>79</fpage><lpage>128</lpage><pub-id pub-id-type="doi">10.3897/zookeys.145.2274</pub-id></mixed-citation></tp:treatment-meta><tp:nomenclature><label>Nine-lined trough beetle</label><tp:taxon-name>
                        <tp:taxon-name-part taxon-name-part-type="genus">Mizotrechus</tp:taxon-name-part>
                        <tp:taxon-name-part taxon-name-part-type="species">novemstriatus</tp:taxon-name-part>
                    <object-id xmlns:xlink="http://www.w3.org/1999/xlink" xlink:type="simple">http://species-id.net/wiki/Mizotrechus_novemstriatus</object-id>
                    </tp:taxon-name><tp:taxon-authority>Bates, 1872</tp:taxon-authority><xref ref-type="fig" rid="F5">Figs 16</xref><xref ref-type="fig" rid="F15">41</xref></tp:nomenclature><tp:treatment-sec sec-type="Lectotype"><title>Lectotype.</title><p> <bold>(</bold>labeled by me in Paris, early 1970’s<bold>)</bold>: BRAZIL: Amazonas, Ega (Tefé) approximately <named-content xmlns:xlink="http://www.w3.org/1999/xlink" content-type="dwc:verbatimCoordinates" xlink:type="simple">3.35°S, 64.71°W</named-content>, 46 m (HW Bates)(MNHP: female). ADP127163.</p></tp:treatment-sec><tp:treatment-sec sec-type="Derivation of specific epithet"><title>Derivation of specific epithet.</title><p> The epithet “<italic>novemstriatus</italic>” is descriptive Latin, meaning 9-lined and referring to the elytral interneurs, including the scutellar striole.</p></tp:treatment-sec><tp:treatment-sec sec-type="Proposed English vernacular name"><title>Proposed English vernacular name.</title><p> Nine-lined trough beetle.</p></tp:treatment-sec><tp:treatment-sec sec-type="Diagnosis"><title>Diagnosis.</title><p>With the attributes of the genus as described above and moderate sized for the genus as it is presently understood; adults have castaneous integument, except anterior parts of mandible, baso-lateral corner of labrum, and clypeal suture piceous. Frons smooth, scattered rugulae not organized, moderately punctulate. Occiput smooth, moderately punctulate. Pronotum subcordiform with lateral margins narrowly explanate and basally with sharp, not denticulate, hind angles; base with regular rugulae. Elytra broad and short, wider than the width of pronotum across anterior third, and with 8 well-impressed irregularly punctulate interneurs, intervals not convex, apex not prolonged, margins behind humeri rough, intervals between microsetae blunt. Foreleg femur with evident ridge on postero-ventral margin.</p></tp:treatment-sec><tp:treatment-sec sec-type="Description"><title>Description.</title><p>(<xref ref-type="fig" rid="F4">Fig. 16</xref>). <italic>Size</italic>: See Appendix 1. Moderate sized for genus, ABL = 7.2 mm, SBL = 6.05 mm, TW = 2.48 mm. <italic>Color</italic>: see diagnosis, above. <italic>Luster</italic>: Head, pronotum, elytra, and legs shiny. <italic>Head</italic>: Labrum quadrate, apico-medially v-notched. Eye small and moderately convex. Gena straight. Frons, occiput, and gena glabrous. <italic>Prothorax</italic>: Moderately broad, narrowed slightly toward base, margin narrowly explanate, slightly wider before hind angle; surface punctulate, punctures widespread, very fine, glabrous. <italic>Pterothorax</italic>: Elytron barely convex, intervals nearly flat, all interneurs with well-impressed irregularly-spaced punctulate, apex not prolonged, slightly rounded at <!--PageBreak-->extreme sutural apex. <italic>Legs</italic>: Normal in female; foreleg femur (as in <xref ref-type="fig" rid="F6">Fig. 22</xref>) ridged along the postero-ventral margin and markedly produced at middle of ridge; posterior trochanter tapered to rounded point in female, length half that of femur. <italic>Abdomen</italic>: Abdominal sterna moderately setiferous, densely medially on II and III; sternum VII barely medially notched in female. <italic>Male genitalia</italic>: Unknown. <italic>Female genitalia</italic>: Not investigated; however, it is likely similar to that illustrated on <xref ref-type="fig" rid="F11">Plate 11</xref>.</p><fig id="F5" position="float" orientation="portrait"><label>Plate 5.</label><caption><p> Digital Photo-illustrations, habitus, dorsal aspect: <bold>17</bold> <italic><tp:taxon-name>Mizotrechus poirieri</tp:taxon-name></italic> sp. n., ABL = 6.6 mm, male holotype, ADP124888; type locality. <bold>18</bold> <italic><tp:taxon-name>Mizotrechus woldai</tp:taxon-name></italic> sp. n., dorsal aspect, ABL = 7.4 mm, female holotype, ADP124946; type locality.</p></caption><graphic xmlns:xlink="http://www.w3.org/1999/xlink" xlink:href="ZooKeys-145-079-g005.jpg" position="float" orientation="portrait" xlink:type="simple"/></fig></tp:treatment-sec><tp:treatment-sec sec-type="Dispersal potential"><title>Dispersal potential.</title><p>These beetles are macropterous and capable of flight. They are moderately swift and agile runners.</p></tp:treatment-sec><tp:treatment-sec sec-type="Way of life"><title>Way of life.</title><p>Unknown.</p></tp:treatment-sec><tp:treatment-sec sec-type="Other specimens examined"><title>Other specimens examined.</title><p> None.</p></tp:treatment-sec><tp:treatment-sec sec-type="Geographic distribution"><title>Geographic distribution.</title><p> (<xref ref-type="fig" rid="F15">Fig. 41</xref>). This species is currently known only from the type locality in the lowlands of Brazil.</p></tp:treatment-sec><tp:treatment-sec><!--Section generated to contain objects referenced in tp:taxon-treatment.--><fig id="F15" position="float" orientation="portrait"><label>Figure 41.</label><caption><p> Distribution symbol map for known localities of <italic><tp:taxon-name>Mizotrechus neblinensis</tp:taxon-name></italic>, sp. n., <italic><tp:taxon-name>Mizotrechus novemstriatus</tp:taxon-name></italic> Bates.</p></caption><graphic xmlns:xlink="http://www.w3.org/1999/xlink" xlink:href="ZooKeys-145-079-g015.jpg" position="float" orientation="portrait" xlink:type="simple"/></fig><fig id="F4" position="float" orientation="portrait"><label>Plate 4.</label><caption><p> Digital Photo-illustrations, habitus, dorsal aspect: <bold>13</bold> <italic><tp:taxon-name>Mizotrechus marielaforetae</tp:taxon-name></italic> sp. n.<bold>,</bold> dorsal aspect, ABL = 5.9 mm, male paratype, ADP127183, type locality. <bold>14</bold> <italic><tp:taxon-name>Mizotrechus minutus</tp:taxon-name></italic> sp. n.,ABL = 4.4 mm, female paratype, ADP124920; Guyane, Commune de Saül, Belvédère de Saül. <bold>15</bold> <italic><tp:taxon-name>Mizotrechus neblinensis</tp:taxon-name></italic> sp. n.,dorsal aspect, ABL = 6.9 mm, female holotype, ADP124944; type locality. <bold>16</bold> <italic><tp:taxon-name>Mizotrechus novemstriatus</tp:taxon-name></italic> <xref ref-type="bibr" rid="B1">Bates 1872</xref>, ABL = 7.2 mm, female lectotype, ADP127163; type locality.</p></caption><graphic xmlns:xlink="http://www.w3.org/1999/xlink" xlink:href="ZooKeys-145-079-g004.jpg" position="float" orientation="portrait" xlink:type="simple"/></fig><fig id="F6" position="float" orientation="portrait"><label>Plate 6.</label><caption><p> Digital Photo-illustrations, anterior femur, ventral aspect: <bold>19</bold> <italic><tp:taxon-name>Mizotrechus minutus</tp:taxon-name></italic> sp. n., ADP124966; type locality. <bold>20</bold> <italic><tp:taxon-name>Mizotrechus dalensi</tp:taxon-name></italic> sp. n., ADP124896; type locality. <bold>21</bold> <italic><tp:taxon-name>Mizotrechus chontalesensis</tp:taxon-name></italic> sp. n., ADP127181; type locality. <bold>22</bold> <italic><tp:taxon-name>Mizotrechus edithpiafae</tp:taxon-name></italic> sp. n., ADP124948; type locality. <bold>23</bold> <italic><tp:taxon-name>Mizotrechus brulei</tp:taxon-name></italic> sp. n., ADP129205; type locality. <bold>24</bold> <italic><tp:taxon-name>Mizotrechus gorgona</tp:taxon-name></italic>. sp. n., ADP128622; type locality.</p></caption><graphic xmlns:xlink="http://www.w3.org/1999/xlink" xlink:href="ZooKeys-145-079-g006.jpg" position="float" orientation="portrait" xlink:type="simple"/></fig><fig id="F11" position="float" orientation="portrait"><label>Plate 11.</label><caption><p><bold>Figure 37.</bold> Digital Photo-illustration, female genitalia: <italic><tp:taxon-name>Mizotrechus dalensi</tp:taxon-name></italic> sp. n., ADP127161; Petite Montague Tortue, Guyane. A. Dorsal aspect. Legend, <bold>bc,</bold> bursa copulatrix; <bold>co,</bold> common oviduct; <bold>sg,</bold> spermathecal gland; <bold>sgd</bold>, spermathecal gland duct; sp, spermatheca. dorsal aspect; <bold>vc</bold>, villous canal; <bold>lt</bold>, laterotergite; <bold>gc1</bold>, gonocoxite 1; <bold>gc2</bold>, gonocoxite 2. B. Gonocoxite 2, dorsal aspect: Legend, <bold>b,</bold> base of gonocoxite 2; <bold>bl</bold>, blade of gonocoxite 2; <bold>des</bold>, dorsal ensiform seta; <bold>ves,</bold> ventral ensiform setae<bold>.</bold></p></caption><graphic xmlns:xlink="http://www.w3.org/1999/xlink" xlink:href="ZooKeys-145-079-g011.jpg" position="float" orientation="portrait" xlink:type="simple"/></fig></tp:treatment-sec><ref-list><ref id="B1"><mixed-citation xmlns:xlink="http://www.w3.org/1999/xlink" xlink:type="simple"><person-group><name name-style="western"><surname>Bates</surname><given-names>HW</given-names></name></person-group> (<year>1872</year>)<article-title> Notes on Carabidae, and descriptions of new species (No. 12).</article-title><source>Entomologist‘s Monthly Magazine </source><volume>8</volume>: <fpage>199</fpage>-<lpage>202</lpage>.</mixed-citation></ref></ref-list></tp:taxon-treatment>
