# Supplementary material for: Rainforest understory beetles of the Neotropics, Mizotrechus Bates 1872, a generic synopsis with descriptions of new species from Central America and northern South America (Coleoptera, Carabidae, Perigonini)
Source: Zookeys. 2011 Nov 4;(145):79–128. doi: 10.3897/zookeys.145.2274 (PMC3267457; doi:10.3897/zookeys.145.2274)
Supplement: XML Treatment for Mizotrechus woldai [file zookeys.145.2274-treatment19.xml]

<!DOCTYPE tp:taxon-treatment
  PUBLIC "-//TaxonX//DTD Taxonomic Treatment Publishing DTD v0 20100105//EN" "tax-treatment-NSO.dtd">
<tp:taxon-treatment xmlns:tp="http://www.plazi.org/taxpub"><tp:treatment-meta><mixed-citation publication-type="journal"><person-group><name><surname>Erwin</surname><given-names>Terry L.</given-names></name></person-group><article-title>Rainforest understory beetles of the Neotropics, 
                    <italic>Mizotrechus</italic> Bates 1872, a generic synopsis with descriptions of new species from Central America and northern South America (Coleoptera,  Carabidae, Perigonini)
                </article-title><source>Zookeys</source><day>4</day><month>11</month><year>2011</year><volume>2011</volume><issue>145</issue><fpage>79</fpage><lpage>128</lpage><pub-id pub-id-type="doi">10.3897/zookeys.145.2274</pub-id></mixed-citation></tp:treatment-meta><tp:nomenclature><label>Wolda’s trough beetle</label><tp:taxon-name>
                        <tp:taxon-name-part taxon-name-part-type="genus">Mizotrechus</tp:taxon-name-part>
                        <tp:taxon-name-part taxon-name-part-type="species">woldai</tp:taxon-name-part>
                    <object-id xmlns:xlink="http://www.w3.org/1999/xlink" xlink:type="simple">urn:lsid:zoobank.org:act:2806BBDA-1FDF-4030-B08F-4BAF13DBBC60</object-id>
                    <object-id xmlns:xlink="http://www.w3.org/1999/xlink" xlink:type="simple">http://species-id.net/wiki/Mizotrechus_woldai</object-id>
                    </tp:taxon-name><tp:taxon-status xmlns:xlink="http://www.w3.org/1999/xlink" xlink:type="simple">sp. n.</tp:taxon-status><xref ref-type="fig" rid="F6">Figs 18</xref><xref ref-type="fig" rid="F13">39</xref></tp:nomenclature><tp:treatment-sec sec-type="Holotype"><title>Holotype.</title><p>PANAMÁ, Canal Zone, Barro Colorado Island, 99 m, <named-content xmlns:xlink="http://www.w3.org/1999/xlink" content-type="dwc:verbatimCoordinates" xlink:type="simple">9.1628°N, 79.8395°W</named-content>, 5 May 1978 (H Wolda)(NMNH: ADP 124946, female).</p></tp:treatment-sec><tp:treatment-sec sec-type="Derivation of specific epithet"><title>Derivation of specific epithet.</title><p> The epithet “<italic>woldai</italic>” is an eponym, based on the family name of H. Wolda, long time scientist with the Smithsonian Tropical Research Institute in Panamá, whose persistent light trapping produced many new and interesting species, such as one adult of this new species.</p></tp:treatment-sec><tp:treatment-sec sec-type="Proposed English vernacular name"><title>Proposed English vernacular name.</title><p> Wolda’s trough beetle.</p></tp:treatment-sec><tp:treatment-sec sec-type="Diagnosis"><title>Diagnosis.</title><p>With the attributes of the genus as described above and medium sized for the genus as it is presently understood; adults have castaneous integument, except anterior parts of mandible, baso-lateral corner of labrum, and clypeal suture piceous. Frons with evident rugae, punctulate. Occiput without rugae, punctulate. Pronotum nearly quadrate with lateral margins slightly emarginate to hind angle, hind angle dentate, tooth small; base sparsely rugulose. Elytra broad and short, slightly wider than the width of pronotum across anterior third, and with only interneurs 8 deeply engraved, not punctate; margins behind humeri serrate.</p></tp:treatment-sec><tp:treatment-sec sec-type="Description"><title>Description.</title><p>(<xref ref-type="fig" rid="F5">Fig. 18</xref>). <italic>Size</italic>: See Appendix 1. Medium sized for the genus, ABL = 7.4 mm, SBL = 6.04 mm, TW = 2.29 mm. <italic>Color</italic>: see diagnosis, above. <italic>Luster</italic>: Head, pronotum, and legs shiny, elytra duller due to shallowly engraved slightly stretched microsculpture. <italic>Head</italic>: Labrum quadrate and apico-medially emarginate. Eye large, moderately convex. Gena moderately short, straight. Frons, occiput, and gena glabrous. <italic>Prothorax</italic>: Very broad, quadrate, narrowed slightly toward base, margins slightly emarginated before hind angle, angle dentate, margin beaded, moderately explanate at hind angle; surface punctulate, punctures widespread, glabrous. <italic>Pterothorax</italic>: Elytron flat, disk flat, intervals flat, interneurs not punctate, apex moderately oblique and straight, sutural apex narrowly rounded. Metasternum sparsely setiferous in male. <italic>Legs</italic>: Normal in female; foreleg femur (as in <xref ref-type="fig" rid="F6">Fig. 21</xref>) with slightly produced, short, arcuate ridge on postero-ventral margin at basal forth, not dentate. <italic>Abdomen</italic>: Abdominal sterna moderately setiferous. <italic>Male genitalia</italic>: Unknown. <italic>Female genitalia</italic>: Not investigated; however, it is likely similar to that illustrated on <xref ref-type="fig" rid="F11">Plate 11</xref>.</p><fig id="F6" position="float" orientation="portrait"><label>Plate 6.</label><caption><p> Digital Photo-illustrations, anterior femur, ventral aspect: <bold>19</bold> <italic><tp:taxon-name>Mizotrechus minutus</tp:taxon-name></italic> sp. n., ADP124966; type locality. <bold>20</bold> <italic><tp:taxon-name>Mizotrechus dalensi</tp:taxon-name></italic> sp. n., ADP124896; type locality. <bold>21</bold> <italic><tp:taxon-name>Mizotrechus chontalesensis</tp:taxon-name></italic> sp. n., ADP127181; type locality. <bold>22</bold> <italic><tp:taxon-name>Mizotrechus edithpiafae</tp:taxon-name></italic> sp. n., ADP124948; type locality. <bold>23</bold> <italic><tp:taxon-name>Mizotrechus brulei</tp:taxon-name></italic> sp. n., ADP129205; type locality. <bold>24</bold> <italic><tp:taxon-name>Mizotrechus gorgona</tp:taxon-name></italic>. sp. n., ADP128622; type locality.</p></caption><graphic xmlns:xlink="http://www.w3.org/1999/xlink" xlink:href="ZooKeys-145-079-g006.jpg" position="float" orientation="portrait" xlink:type="simple"/></fig></tp:treatment-sec><tp:treatment-sec sec-type="Dispersal potential"><title>Dispersal potential.</title><p>These beetles are macropterous and capable of flight. They are moderately swift and agile runners.<!--PageBreak--></p></tp:treatment-sec><tp:treatment-sec sec-type="Way of life"><title>Way of life.</title><p>The adult holotype was collected in a ground level UV light trap in the rainforest understory. Adults are active in May during the heavy rainy season in Panamá.</p></tp:treatment-sec><tp:treatment-sec sec-type="Other specimens examined"><title>Other specimens examined.</title><p>None.</p></tp:treatment-sec><tp:treatment-sec sec-type="Geographic distribution"><title>Geographic distribution.</title><p> (<xref ref-type="fig" rid="F13">Fig. 39</xref>). This species is currently known from a single lowland locality in Panamá.</p></tp:treatment-sec><tp:treatment-sec sec-type="Note"><title>Note.</title><p>Considering the hundreds of specimens of carabids collected by Wolda in a series of suspended light traps from canopy level to ground level, it is curious that no other specimens of this species were collected (see <italic><tp:taxon-name>Mizotrechus fortunensis</tp:taxon-name></italic> above, where many specimens were collected by Wolda at light traps).</p><fig id="F7" position="float" orientation="portrait"><label>Plate 7.</label><caption><p> Digital Photo-illustrations, male genitalia, median lobe and parameres, left lateral, dorsal, and right lateral aspects: <bold>25</bold> <italic><tp:taxon-name>Mizotrechus bellorum</tp:taxon-name></italic> sp. n., ADP124890; type locality. <bold>26</bold> <italic><tp:taxon-name>Mizotrechus belvedere</tp:taxon-name></italic> sp. n., ADP129201; type locality. <bold>27</bold> <italic><tp:taxon-name>Mizotrechus brulei</tp:taxon-name></italic> sp. n., ADP127159, Guyane, Montagne des Chevaux, Commune de Roura.</p></caption><graphic xmlns:xlink="http://www.w3.org/1999/xlink" xlink:href="ZooKeys-145-079-g007.jpg" position="float" orientation="portrait" xlink:type="simple"/></fig><fig id="F8" position="float" orientation="portrait"><label>Plate 8.</label><caption><p> Digital Photo-illustration, male genitalia, median lobe and parameres, left lateral, dorsal, and right lateral aspects: <bold>28</bold> <italic><tp:taxon-name>Mizotrechus costaricensis</tp:taxon-name></italic> sp. n., ADP128620: type locality. <bold>29</bold> <italic><tp:taxon-name>Mizotrechus dalensi</tp:taxon-name></italic> sp. n., ADP129203, Guyane, Saut Pararé, Arataie River, Nouragues Field Station. <bold>30</bold> <italic><tp:taxon-name>Mizotrechus edithpiafae</tp:taxon-name></italic> sp. n., ADP129203; G<sup>er</sup> ?locality (see text).</p></caption><graphic xmlns:xlink="http://www.w3.org/1999/xlink" xlink:href="ZooKeys-145-079-g008.jpg" position="float" orientation="portrait" xlink:type="simple"/></fig><fig id="F9" position="float" orientation="portrait"><label>Plate 9.</label><caption><p> Digital Photo-illustration, male genitalia, median lobe, left lateral, dorsal, and right lateral aspects: <bold>31</bold> <italic><tp:taxon-name>Mizotrechus fortunensis</tp:taxon-name></italic> sp. n., ADP124590; type locality. <bold>32</bold> <italic><tp:taxon-name>Mizotrechus grossus</tp:taxon-name></italic> sp. n., ADP127165; type locality. <bold>33</bold> <italic><tp:taxon-name>Mizotrechus marielaforetae</tp:taxon-name></italic> sp. n., ADP127183; type locality.</p></caption><graphic xmlns:xlink="http://www.w3.org/1999/xlink" xlink:href="ZooKeys-145-079-g009.jpg" position="float" orientation="portrait" xlink:type="simple"/></fig><fig id="F10" position="float" orientation="portrait"><label>Plate 10.</label><caption><p> Digital Photo-illustration, male genitalia, median lobe, left lateral, dorsal, and right lateral aspects: <bold>34</bold> <italic><tp:taxon-name>Mizotrechus minutus</tp:taxon-name></italic> sp. n., ADP124902; type locality. <bold>35</bold> <italic><tp:taxon-name>Mizotrechus neblinensis</tp:taxon-name></italic> sp. n., ADP124944; type locality. <bold>36</bold> <italic><tp:taxon-name>Mizotrechus poirieri</tp:taxon-name></italic> sp. n., ADP124888; type locality.</p></caption><graphic xmlns:xlink="http://www.w3.org/1999/xlink" xlink:href="ZooKeys-145-079-g010.jpg" position="float" orientation="portrait" xlink:type="simple"/></fig><fig id="F11" position="float" orientation="portrait"><label>Plate 11.</label><caption><p><bold>Figure 37.</bold> Digital Photo-illustration, female genitalia: <italic><tp:taxon-name>Mizotrechus dalensi</tp:taxon-name></italic> sp. n., ADP127161; Petite Montague Tortue, Guyane. A. Dorsal aspect. Legend, <bold>bc,</bold> bursa copulatrix; <bold>co,</bold> common oviduct; <bold>sg,</bold> spermathecal gland; <bold>sgd</bold>, spermathecal gland duct; sp, spermatheca. dorsal aspect; <bold>vc</bold>, villous canal; <bold>lt</bold>, laterotergite; <bold>gc1</bold>, gonocoxite 1; <bold>gc2</bold>, gonocoxite 2. B. Gonocoxite 2, dorsal aspect: Legend, <bold>b,</bold> base of gonocoxite 2; <bold>bl</bold>, blade of gonocoxite 2; <bold>des</bold>, dorsal ensiform seta; <bold>ves,</bold> ventral ensiform setae<bold>.</bold></p></caption><graphic xmlns:xlink="http://www.w3.org/1999/xlink" xlink:href="ZooKeys-145-079-g011.jpg" position="float" orientation="portrait" xlink:type="simple"/></fig><fig id="F12" position="float" orientation="portrait"><label>Plate 12.</label><caption><p><bold>Figure 38.</bold> Digital Photo-illustration, pygidial (defense) gland system: <italic><tp:taxon-name>Mizotrechus grossus</tp:taxon-name></italic> sp. n., dorsal aspect, ADP127064; type locality. Legend: <bold>cc</bold>, collecting canal; <bold>ed</bold>, efferent duct; <bold>edbl</bold>, efferent duct, basal lobe; <bold>gldr</bold>, pygidial gland reservoir. Ovipositor sclerites, Legend: <bold>gc1,</bold> gonocoxite 1; <bold>gc2,</bold> gonocoxite 2; <bold>lt</bold>, laterotergite.</p></caption><graphic xmlns:xlink="http://www.w3.org/1999/xlink" xlink:href="ZooKeys-145-079-g012.jpg" position="float" orientation="portrait" xlink:type="simple"/></fig><fig id="F13" position="float" orientation="portrait"><label>Figure 39.</label><caption><p> Distribution symbol map for known localities of <italic><tp:taxon-name>Mizotrechus chontalesensis</tp:taxon-name></italic>, <italic><tp:taxon-name>Mizotrechus costaricensis</tp:taxon-name></italic>, <italic><tp:taxon-name>Mizotrechus fortunensis</tp:taxon-name></italic>, <italic><tp:taxon-name>Mizotrechus gorgona</tp:taxon-name></italic>, <italic><tp:taxon-name>Mizotrechus jefe</tp:taxon-name></italic>, <italic><tp:taxon-name>Mizotrechus woldai</tp:taxon-name></italic>, spp. n.</p></caption><graphic xmlns:xlink="http://www.w3.org/1999/xlink" xlink:href="ZooKeys-145-079-g013.jpg" position="float" orientation="portrait" xlink:type="simple"/></fig><fig id="F14" position="float" orientation="portrait"><label>Figure 40.</label><caption><p> Distribution symbol map for known localities of <italic><tp:taxon-name>Mizotrechus batesi</tp:taxon-name></italic>, <italic><tp:taxon-name>Mizotrechus bellorum</tp:taxon-name></italic>, <italic><tp:taxon-name>Mizotrechus belvedere</tp:taxon-name></italic>, <italic><tp:taxon-name>Mizotrechus brulei</tp:taxon-name></italic>, <italic><tp:taxon-name>Mizotrechus dalensi</tp:taxon-name></italic>, <italic><tp:taxon-name>Mizotrechus grossus</tp:taxon-name></italic>, <italic><tp:taxon-name>Mizotrechus marielaforetae</tp:taxon-name></italic>, <italic><tp:taxon-name>Mizotrechus minutus</tp:taxon-name></italic>, <italic><tp:taxon-name>Mizotrechus poirieri</tp:taxon-name></italic>, <italic><tp:taxon-name>Mizotrechus neblinensis</tp:taxon-name></italic>, spp. n.</p></caption><graphic xmlns:xlink="http://www.w3.org/1999/xlink" xlink:href="ZooKeys-145-079-g014.jpg" position="float" orientation="portrait" xlink:type="simple"/></fig><fig id="F15" position="float" orientation="portrait"><label>Figure 41.</label><caption><p> Distribution symbol map for known localities of <italic><tp:taxon-name>Mizotrechus neblinensis</tp:taxon-name></italic>, sp. n., <italic><tp:taxon-name>Mizotrechus novemstriatus</tp:taxon-name></italic> Bates.</p></caption><graphic xmlns:xlink="http://www.w3.org/1999/xlink" xlink:href="ZooKeys-145-079-g015.jpg" position="float" orientation="portrait" xlink:type="simple"/></fig></tp:treatment-sec><tp:treatment-sec><!--Section generated to contain objects referenced in tp:taxon-treatment.--><fig id="F5" position="float" orientation="portrait"><label>Plate 5.</label><caption><p> Digital Photo-illustrations, habitus, dorsal aspect: <bold>17</bold> <italic><tp:taxon-name>Mizotrechus poirieri</tp:taxon-name></italic> sp. n., ABL = 6.6 mm, male holotype, ADP124888; type locality. <bold>18</bold> <italic><tp:taxon-name>Mizotrechus woldai</tp:taxon-name></italic> sp. n., dorsal aspect, ABL = 7.4 mm, female holotype, ADP124946; type locality.</p></caption><graphic xmlns:xlink="http://www.w3.org/1999/xlink" xlink:href="ZooKeys-145-079-g005.jpg" position="float" orientation="portrait" xlink:type="simple"/></fig></tp:treatment-sec></tp:taxon-treatment>
